# Supplementary material for: Wood mouse body size measurements data in a Spanish protected area over two periods spanning thirty years
Source: Data Brief. 2019 May 23;25:104024. doi: 10.1016/j.dib.2019.104024 (PMC6586949; doi:10.1016/j.dib.2019.104024)
Supplement: Multimedia component 2 [file mmc2.txt]

# Identifier= individual code, Weight= body mass (g), TL= Tail Length (mm), HBL= Head-Body Length (mm), EL= Ear Length (mm), FL= Foot Length (mm), CTL= Cranial Total Length (mm), CBL= Condyle-Basal Length (mm), ZW= Zigomatic Width (mm), DL= Diastema Length (mm), Age= Age (according to Felten criteria), AgeClassifier= person who has evaluated the age, Sex= Sex of the individual, CaptureType= Live-…
Identifier	Weight	TL	HBL	EL	FL	CTL	CBL	ZW	DL	Age	AgeClassifier	Sex	CaptureType	Month	Year
43	NA	NA	NA	NA	NA	NA	NA	NA	NA	NA	NA	NA	DeathTrap	5	1978
44	NA	NA	NA	NA	NA	NA	NA	NA	NA	NA	NA	NA	DeathTrap	5	1978
45	NA	NA	NA	NA	NA	NA	NA	NA	NA	NA	NA	NA	DeathTrap	5	1978
349	NA	NA	NA	NA	NA	NA	NA	NA	NA	NA	NA	NA	DeathTrap	12	1978
423	NA	NA	NA	NA	NA	NA	NA	NA	NA	NA	NA	NA	DeathTrap	8	1978
424	NA	NA	NA	NA	NA	NA	NA	NA	NA	NA	NA	NA	DeathTrap	8	1978
425	NA	NA	NA	NA	NA	NA	NA	NA	NA	NA	NA	NA	DeathTrap	8	1978
426	NA	NA	NA	NA	NA	NA	NA	NA	NA	NA	NA	NA	DeathTrap	8	1978
427	NA	NA	NA	NA	NA	NA	NA	NA	NA	NA	NA	NA	DeathTrap	8	1978
428	NA	NA	NA	NA	NA	NA	NA	NA	NA	NA	NA	NA	DeathTrap	8	1978
429	NA	NA	NA	NA	NA	NA	NA	NA	NA	NA	NA	NA	DeathTrap	8	1978
430	NA	NA	NA	NA	NA	NA	NA	NA	NA	NA	NA	NA	DeathTrap	8	1978
912	38	101	NA	21.4	22.4	27.62	25.62	13.81	7.53	5	D	Fem	DeathTrap	12	1978
924	NA	102	NA	19.4	22.7	25.86	23.8	13.46	6.48	3	D	Mal	DeathTrap	12	1978
925	16	85	NA	15.3	21	24.07	21.88	12.3	5.87	3	D	Fem	DeathTrap	12	1978
933	40	114	NA	21.3	24	28.65	26.31	13.85	7.54	4	D	Mal	DeathTrap	12	1978
1028	34	112	105	19.9	22.1	28.09	25.47	13.22	7.51	3	D	Mal	DeathTrap	12	1978
1029	44	113	121	21.3	23	28.73	26.71	14.37	7.64	4	D	Mal	DeathTrap	12	1978
1901	28	NA	NA	20.2	23.8	NA	NA	14.16	7.55	5	S	Mal	NA	4	1981
1902	29	111	NA	19.1	23.4	27.03	24.79	14.09	7.27	4	S	Fem	NA	4	1981
1937	20	NA	NA	NA	NA	NA	NA	NA	NA	NA	NA	Mal	DeathTrap	5	1981
1938	NA	NA	NA	NA	NA	NA	NA	NA	NA	NA	NA	NA	DeathTrap	5	1981
1940	21	85	NA	16.5	24	25.55	23.22	12.7	6.56	2	D	Mal	DeathTrap	5	1981
1942	21	80	84	NA	20.8	24.16	22.3	12.08	6.18	2	D	Mal	DeathTrap	5	1981
1943	26	85	100	18.5	24	NA	NA	12.85	6.62	2	D	Mal	DeathTrap	5	1981
1944	27	95	105	18	23	27.28	24.71	12.79	6.89	4	D	Mal	DeathTrap	5	1981
1945	30	90	102	18	24	26.93	24.28	12.11	6.81	2	D	Mal	DeathTrap	5	1981
1946	30	87	93	19	23	25.67	23.29	12.85	6.68	3	D	Mal	DeathTrap	5	1981
1947	23	80	85	17.6	23	25.44	22.9	12.73	6.48	3	D	Fem	DeathTrap	5	1981
1948	30	90	91	19.9	22.3	26.67	24.94	12.74	7.02	4	D	Mal	DeathTrap	5	1981
1952	33	96	104	17	23.4	26.76	NA	13.79	7.09	5	D	Mal	DeathTrap	5	1981
1953	39	101	104	16.2	21.9	27.21	24.91	13.64	7.39	5	D	Fem	DeathTrap	5	1981
1955	42	109	115	NA	25	29.37	27.13	14.5	7.99	5	D	Mal	DeathTrap	5	1981
1956	44	100	110	17.8	24.2	28.72	26.43	13.6	7.68	5	D	Mal	DeathTrap	5	1981
1960	NA	NA	NA	NA	NA	NA	NA	NA	NA	NA	NA	NA	DeathTrap	5	1981
1963	36	100	110	18.6	23.8	27.03	25.05	13.27	7.14	5	D	Mal	DeathTrap	5	1981
1964	23	85	92	NA	23.4	24.79	23.12	12.22	6.69	2	D	Mal	DeathTrap	5	1981
1965	35	95	104	17.9	23	27.22	25.47	14.24	7.08	5	D	Fem	DeathTrap	5	1981
1966	31	97	106	18	22.4	27.96	25.72	14.04	7.49	4	D	Fem	DeathTrap	5	1981
1967	25	91	95	NA	22.8	NA	NA	NA	6.85	5	D	Mal	DeathTrap	5	1981
1968	12	NA	NA	14.2	22.4	24.2	22.3	12.67	6.35	4	D	Mal	DeathTrap	5	1981
1969	40	110	96	17.6	24.7	28.33	26.59	NA	7.42	5	D	Mal	DeathTrap	5	1981
2055	20	80	NA	NA	22.4	NA	NA	NA	6.83	3	D	Fem	DeathTrap	4	1981
2056	22	85	90	16.6	23	26.37	24.46	12.97	6.79	4	D	Fem	DeathTrap	4	1981
2057	27	90	108	19.5	25	27.58	24.78	13.66	7.26	4	D	Mal	DeathTrap	4	1981
2058	18	88	90	19	22.4	26.32	23.96	13.51	6.45	3	D	Fem	DeathTrap	4	1981
2059	18	85	100	18.4	22.6	26.03	23.69	13.17	6.82	3	D	Mal	DeathTrap	4	1981
2060	22	83	96	16.8	22	25.7	23.22	13.92	6.52	4	D	Fem	DeathTrap	4	1981
2061	35	99	105	18	25.2	27.64	25.74	NA	7.39	4	D	Mal	DeathTrap	4	1981
2062	34	97	NA	18.7	24.5	27.75	26.01	14.89	7.55	4	D	Mal	DeathTrap	4	1981
2063	22	87	101	17.7	24.8	NA	NA	NA	NA	4	D	Fem	DeathTrap	4	1981
2064	16	62	90	17.5	23	25.57	22.95	13.1	6.49	4	D	Fem	DeathTrap	4	1981
2065	20	90	97	16.6	23.2	26.91	NA	13.45	7.16	3	D	Fem	DeathTrap	4	1981
2066	24	89	102	18.4	24.6	27.09	24.77	13.56	7.09	4	D	Mal	DeathTrap	4	1981
2067	26	85	95	18	24	26.97	24.42	13.23	6.75	3	D	Mal	DeathTrap	4	1981
2068	30	100	104	18	22.5	27.37	25.2	13.77	7.14	4	D	Fem	DeathTrap	4	1981
2069	22	84	NA	18	23.4	26.59	24.74	13.29	7.13	4	D	Fem	DeathTrap	4	1981
2070	28	90	NA	16	22.5	26.92	24.12	13.78	6.63	4	D	Fem	DeathTrap	4	1981
2071	22	82	94	17.5	22.5	25.93	23.73	12.74	6.33	3	D	Mal	DeathTrap	4	1981
2072	33	94	104	17.5	24.8	27.79	25.54	13.58	7.56	4	D	Mal	DeathTrap	4	1981
2073	23	78	87	18	22.4	26.5	24.34	13.41	6.65	3	D	Mal	DeathTrap	4	1981
2074	24	90	NA	19	23.8	26.97	25.53	13.37	7.13	4	D	Fem	DeathTrap	4	1981
2075	20	80	NA	17.5	23	25.24	23.47	13.01	6.52	3	D	Fem	DeathTrap	4	1981
2076	30	90	102	15.4	22.8	26.63	24.59	12.86	7.12	3	D	Fem	DeathTrap	4	1981
2077	22	82	NA	17.4	24	26.41	23.76	13.51	6.17	3	D	Fem	DeathTrap	4	1981
2078	36	94	114	19.5	25	27.77	25.58	13.84	7.09	4	D	Mal	DeathTrap	4	1981
2079	33	95	108	18.6	22.8	27.03	25.54	14.37	7.45	4	D	Mal	DeathTrap	4	1981
2080	26	88	90	17	22.8	26.94	24.2	13.14	6.62	3	D	Fem	DeathTrap	4	1981
2081	26	92	95	18.7	24	26.39	24.69	13.44	6.97	3	D	Mal	DeathTrap	4	1981
2082	35	95	101	18	23.9	27.78	25.26	14.04	7.1	3	D	Fem	DeathTrap	4	1981
2083	24	85	102	18.5	23.6	26.81	24.6	12.81	7.24	3	D	Mal	DeathTrap	4	1981
2084	27	94	120	19	25.5	28.32	25.85	13.97	7.43	3	D	Mal	DeathTrap	4	1981
2106	23	74	85	16.5	22.5	25.19	23.06	12.75	6.48	4	D	Mal	DeathTrap	4	1981
2107	30	89	96	18.4	22.9	26.76	24.02	NA	7.02	3	D	Fem	DeathTrap	4	1981
2108	28	90	105	18.6	23.8	27.48	24.98	13.48	7.04	3	D	Mal	DeathTrap	4	1981
2110	38	98	112	18	25	28.13	25.92	13.87	7.28	4	D	Mal	DeathTrap	4	1981
2111	27	83	97	14.3	22.8	26.66	24.21	12.98	6.9	4	D	Mal	DeathTrap	4	1981
2112	20	89	NA	19.2	23.4	26.55	24.45	NA	6.7	4	D	Fem	DeathTrap	4	1981
2113	35	95	102	17.6	24.7	28.17	26.19	13.52	7.48	4	D	Mal	DeathTrap	4	1981
2114	18	79	NA	18.1	22.4	26.52	24.09	13.41	6.81	4	D	Fem	DeathTrap	4	1981
2115	23	83	91	17.5	23.5	26.88	24.15	13.85	6.8	4	D	Fem	DeathTrap	4	1981
2116	29	90	111	19	24	26.73	25.32	13.85	7.26	4	D	Mal	DeathTrap	4	1981
2117	31	84	NA	18	25	27.44	24.82	NA	6.95	4	D	Mal	DeathTrap	4	1981
2118	24	92	100	16.8	24	27.21	25.08	13.43	7.03	4	D	Mal	DeathTrap	4	1981
2119	20	74	NA	17.5	24	26.22	23.54	13.14	6.86	4	D	Mal	NA	4	1981
2120	23	86	90	18.6	23.6	25.82	23.8	13.15	6.7	4	D	Mal	NA	4	1981
2121	16	84	NA	15.2	22.6	25.15	23.5	12.87	6.74	4	D	Fem	NA	4	1981
2122	33	96	106	19.6	24.1	28.04	25.55	13.74	7.35	4	D	Mal	NA	4	1981
2123	27	84	75	18	22	25.23	23.13	12.8	6.76	3	D	Fem	NA	4	1981
2124	20	81	89	16.2	23.1	26.41	24.42	13	7.38	4	D	Mal	NA	4	1981
2125	32	100	100	15	22.5	NA	NA	13.97	7.42	4	D	Mal	NA	4	1981
2126	24	95	NA	21	24	26.95	25.17	13.04	6.9	4	D	Mal	NA	4	1981
2127	20	88	NA	17.2	25.3	26.81	24.74	NA	7.11	4	D	Fem	NA	4	1981
2128	27	92	95	17.3	23.5	27.54	24.88	13.8	7.2	4	D	Mal	NA	4	1981
2129	20	78	84	16.8	23.2	25.24	23.26	13.35	6.47	4	D	Mal	NA	4	1981
2130	19	78	NA	14.4	23	24.43	22.74	12.45	6.4	4	D	Fem	NA	4	1981
2131	27	89	98	NA	23.9	25.8	24.17	13.13	6.98	4	D	Mal	NA	4	1981
2132	19	80	92	18.4	23.6	26.37	23.91	13.08	6.84	4	D	Mal	NA	4	1981
2133	16	70	92	19.5	24.5	26.33	24.08	13.59	6.92	3	D	Fem	DeathTrap	4	1981
2134	39	97	114	19	25	28.07	25.9	14.14	7.66	4	D	Mal	DeathTrap	4	1981
2135	19	78	88	17.8	22.5	25.7	23.24	NA	6.5	4	D	Fem	DeathTrap	4	1981
2136	26	84	98	18.5	24	27.23	24.29	13.66	7.06	4	D	Fem	DeathTrap	4	1981
2137	32	86	100	19	22.6	27.52	25.2	NA	7.42	4	D	Mal	DeathTrap	4	1981
2138	34	95	NA	18	24.6	27.89	25.35	13.59	7.21	3	D	Mal	DeathTrap	4	1981
2139	23	83	91	17.3	23	26.26	23.23	13.24	6.67	4	D	Mal	DeathTrap	4	1981
2140	23	86	102	17.8	22.4	26.51	23.88	13.27	6.41	3	D	Mal	DeathTrap	4	1981
2141	24	87	NA	19	24	27.33	24.32	13.9	6.5	3	D	Mal	DeathTrap	4	1981
2142	34	94	99	19	23.4	26.94	25.12	13.87	7.24	4	D	Mal	DeathTrap	4	1981
2143	29	91	106	17.8	23.7	27.25	25	NA	6.98	4	D	Mal	DeathTrap	4	1981
2144	24	86	NA	17	24	26.9	24.42	13.56	7.09	4	D	Fem	DeathTrap	4	1981
2145	20	84	80	18.2	21.4	24.42	22.72	12.74	6.42	4	D	Fem	DeathTrap	4	1981
2146	22	90	93	18	23	26.33	24.6	13.54	7.18	3	D	Fem	DeathTrap	4	1981
2147	25	82	96	16.5	24.7	27.03	24.19	13.4	7.02	5	D	Mal	DeathTrap	4	1981
2148	28	94	107	NA	24.4	26.59	24.56	13.14	7.39	4	D	Mal	DeathTrap	4	1981
2149	23	83	91	15.2	22.5	25.18	24.22	13.37	7.04	3	D	Mal	DeathTrap	4	1981
2150	29	97	105	19	24	28.82	26.23	14.03	7.92	4	D	Mal	DeathTrap	4	1981
2151	20	88	NA	18.5	24.7	27.51	24.86	13.61	6.56	4	D	Mal	DeathTrap	4	1981
2153	19	84	84	14.2	22	25.18	23.49	12.9	6.64	3	D	Fem	DeathTrap	4	1981
2154	24	89	97	19	23.3	25.98	24.07	13.11	7.11	4	D	Mal	DeathTrap	4	1981
2155	23	88	101	19	24.5	26.32	24.1	13.01	7.02	4	D	Mal	DeathTrap	4	1981
2156	30	91	105	18.7	23	26.3	24.44	NA	7.47	4	D	Mal	DeathTrap	4	1981
2157	16	81	NA	NA	23	24.67	22.8	12	6.51	4	D	Fem	DeathTrap	4	1981
2158	29	90	104	19	22.6	27.43	24.56	13.61	7.18	4	D	Mal	DeathTrap	4	1981
2159	20	84	99	17	25.6	26.28	24.2	13.57	6.86	4	D	Fem	DeathTrap	4	1981
2160	25	88	96	18.8	23	NA	NA	NA	6.65	3	D	Mal	DeathTrap	4	1981
2161	32	86	96	19	25	26.8	24.42	13.62	7.17	4	D	Mal	DeathTrap	4	1981
2162	20	84	100	18	24	26.33	24.57	13.16	7.13	4	D	Fem	DeathTrap	4	1981
2163	30	90	101	17.5	23.8	27.09	25.05	13.03	7.44	4	D	Mal	DeathTrap	4	1981
2164	31	94	100	18.5	24.8	26.84	24.51	13.3	7.21	5	D	Mal	DeathTrap	4	1981
2165	31	93	106	19	24.5	26.98	24.02	13.28	6.97	4	D	Mal	DeathTrap	4	1981
2166	32	85	105	18.4	24	26.59	24.49	13.74	7.15	4	D	Mal	DeathTrap	4	1981
2167	23	82	101	18.5	24	28.02	24.53	13.24	7.03	4	D	Fem	DeathTrap	4	1981
2168	26	81	94	19	25	26.45	24.07	12.99	6.81	4	D	Mal	DeathTrap	4	1981
2169	NA	NA	NA	NA	NA	NA	NA	NA	NA	NA	NA	Fem	DeathTrap	4	1981
2170	34	99	119	18.6	25	27.97	25.45	14.17	6.98	4	D	Mal	DeathTrap	4	1981
2171	23	86	97	16	23.5	26.52	24.36	NA	6.72	4	D	Fem	DeathTrap	4	1981
2172	17	78	90	18.5	23	24.98	21.22	NA	6.33	4	D	Fem	DeathTrap	4	1981
2173	29	95	94	17.7	24	26.12	23.82	13.36	6.74	4	D	Mal	DeathTrap	4	1981
2174	21	83	90	17	23	25.06	22.52	12.49	6.66	4	D	Mal	DeathTrap	4	1981
2175	24	84	92	19	24.5	NA	23.77	NA	6.69	4	D	Mal	DeathTrap	3	1981
2176	29	81	94	18	24	27.8	24.76	13.41	7.15	4	D	Mal	DeathTrap	3	1981
2177	32	84	95	18.8	22.5	26.55	24.32	13.15	6.95	4	D	Mal	DeathTrap	3	1981
2178	30	89	103	17.5	22.5	27.04	24.31	13.14	7.21	4	D	Fem	DeathTrap	3	1981
2179	24	91	96	16.9	23	26.47	24.39	NA	7.1	4	D	NA	DeathTrap	3	1981
2180	18	80	NA	NA	24	24.44	22.89	12.46	6.52	3	D	Fem	DeathTrap	3	1981
2181	32	88	109	18	26	26.69	24.99	12.71	7.51	5	D	Mal	DeathTrap	3	1981
2182	23	88	102	NA	25	26.23	24.26	NA	7.04	4	D	Mal	DeathTrap	3	1981
2183	19	73	91	19	24	24.54	22.66	12.37	6.48	4	D	Fem	DeathTrap	3	1981
2184	38	100	108	19	26.5	27.49	24.95	13.41	7.35	4	D	Mal	DeathTrap	3	1981
2185	30	89	102	18.5	25.8	26.28	24.18	12.84	7.09	4	D	Mal	DeathTrap	3	1981
2186	35	97	NA	18.5	24.6	27.11	24.88	13.44	7.37	4	D	Mal	DeathTrap	3	1981
2187	20	85	104	17.3	23	NA	NA	NA	6.75	5	D	Fem	DeathTrap	3	1981
2188	14	75	NA	17	23	23.99	21.81	12.56	6.53	5	D	Fem	DeathTrap	3	1981
2189	24	83	94	18.4	22.5	26.28	23.73	13.7	6.92	4	D	Mal	DeathTrap	3	1981
2190	23	82	90	17	23	25.69	23.33	12.77	6.25	3	D	Mal	DeathTrap	4	1981
2191	27	92	NA	17	23.7	28.31	26.26	13.17	7.31	4	D	Fem	DeathTrap	4	1981
2192	30	92.5	100	19.5	25	27.55	25.44	13.22	7.35	4	D	Mal	DeathTrap	4	1981
2193	23	89	94	17.4	22.6	26.35	24	13.07	7.02	3	D	Mal	DeathTrap	4	1981
2194	20	80	99	20	23.5	26.25	24.03	13.33	6.98	2	D	Fem	DeathTrap	4	1981
2195	17	80	NA	16	25.9	24.34	22.31	13.05	6.48	4	D	Mal	DeathTrap	4	1981
2196	16	83	NA	16.6	25.9	24.13	22.44	12.36	6.31	4	D	Mal	DeathTrap	4	1981
2197	17	80	NA	14.4	22.5	24.64	22.16	11.85	6.4	4	D	Fem	DeathTrap	4	1981
2198	21	95	110	11.8	NA	NA	NA	13.17	7.49	4	D	Fem	DeathTrap	4	1981
2199	19	78	87	16	23	NA	NA	NA	6.62	4	D	Fem	DeathTrap	4	1981
2200	31	94	14	NA	22.7	NA	24.71	13.32	7.1	4	D	Mal	DeathTrap	4	1981
2201	32	95	NA	20	25	27.75	25.45	13.78	7.23	4	D	Fem	DeathTrap	4	1981
2202	23	86	92	18	23	NA	NA	NA	NA	4	D	Mal	DeathTrap	4	1981
2203	21	93	NA	17	23	26.25	23.64	12.56	6.78	3	D	Mal	DeathTrap	4	1981
2204	22	85	NA	19	23.5	26.93	24.95	13.31	7.18	4	D	Fem	DeathTrap	4	1981
2205	19	76	NA	16.8	22.4	25.05	23.45	12.48	6.51	4	D	Fem	DeathTrap	4	1981
2206	22	81	95	18.4	24	25.74	23.22	12.89	6.68	4	D	Mal	DeathTrap	3	1981
2207	31	92	NA	15	22.7	26.52	24.31	13.19	6.82	3	D	Mal	DeathTrap	3	1981
2208	22	85	NA	NA	23.5	26.26	23.64	13	6.53	5	D	Mal	DeathTrap	3	1981
2209	17	82	NA	NA	23	25.37	23.04	12.56	6.73	3	D	Fem	DeathTrap	3	1981
2210	27	90	112	19	24	26.85	25.05	13.2	7.01	4	D	Fem	DeathTrap	3	1981
2211	23	89	92	15.4	21.6	24.58	22.67	12.78	6.35	4	D	Mal	DeathTrap	3	1981
2212	21	89	NA	15.5	23	26.4	23.76	13.11	6.72	4	D	Mal	DeathTrap	3	1981
2213	20	80	88	NA	NA	NA	NA	NA	6.87	4	D	Fem	DeathTrap	3	1981
2214	23	84	97	18	23.5	26.45	24.22	13.13	6.89	4	D	Mal	DeathTrap	3	1981
2215	28	90	98	16.8	23.7	26.15	24.22	13.21	6.81	3	D	Mal	DeathTrap	3	1981
2216	26	80	NA	19	23	26.46	24.58	13.09	6.81	3	D	Fem	DeathTrap	3	1981
2217	32	93	99	17	23.4	26.77	24.6	13.76	7.04	4	D	Mal	DeathTrap	3	1981
2218	29	93	97	16.7	22.8	26.25	24.37	13.19	7.07	4	D	Mal	DeathTrap	3	1981
2219	16	75	NA	18.5	23	NA	23.04	12.75	6.32	4	D	Mal	DeathTrap	3	1981
2220	26	93	100	18.6	23.4	26.29	23.94	13.57	7.05	4	D	Fem	DeathTrap	3	1981
2221	35	101	105	17.5	23.6	28.25	26.14	14.3	7.75	4	D	Mal	DeathTrap	3	1981
2222	23	89	101	17.3	24	26.34	24.08	NA	7.11	4	D	Mal	DeathTrap	3	1981
2223	18	81	91	17	23.5	26.45	24.14	13.54	6.85	3	D	Mal	DeathTrap	3	1981
2224	20	80	85	12.8	23.2	NA	NA	13.04	7.07	3	D	Fem	DeathTrap	3	1981
2225	30	94	113	18.6	23.5	28.1	25.98	13.65	7.39	4	D	Fem	DeathTrap	3	1981
2226	21	90	NA	19	24.7	26.59	24.18	13.11	6.98	3	D	Mal	DeathTrap	3	1981
2227	19	76	88	19	23	25.77	22.97	12.36	6.62	3	D	Fem	DeathTrap	3	1981
2228	24	85	86	15.6	23.2	25.54	23.56	12.77	6.95	3	D	Fem	DeathTrap	3	1981
2229	21	81	105	18.5	25	27.07	24.86	13.02	7.2	3	D	Fem	DeathTrap	3	1981
2230	27	85	NA	17.7	23.4	25.25	23.52	13.65	7.05	2	D	Mal	DeathTrap	3	1981
2231	35	92	106	NA	23.4	26.85	24.97	13.68	7.06	3	D	Fem	DeathTrap	3	1981
2232	21	79	84	16.4	22.2	25.77	23.46	12.8	6.68	3	D	Fem	DeathTrap	3	1981
2233	30	91	96	17.3	23.4	26.47	24.72	14.08	7.01	3	D	Mal	DeathTrap	3	1981
2234	27	89	96	16	22.8	25.45	23.51	12.57	6.72	3	D	Mal	DeathTrap	3	1981
2235	24	87	100	16.8	23.6	NA	NA	12.69	6.73	3	D	Mal	DeathTrap	3	1981
2236	27	87	100	17.2	23	25.9	24.18	13.32	6.65	4	D	Fem	DeathTrap	3	1981
2237	27	95	NA	13.6	24.4	27.61	24.94	13.4	6.99	3	D	Mal	DeathTrap	3	1981
2238	34	92	NA	18	23.6	27.73	25.44	13.49	7.19	3	D	Mal	DeathTrap	3	1981
2239	32	99	104	17.5	24.7	27.64	25.72	13.59	7.08	3	D	Fem	DeathTrap	3	1981
2240	22	86	NA	18.3	22.4	25.65	23.61	12.88	6.56	3	D	Mal	DeathTrap	3	1981
2241	38	96	100	19.6	24.4	27.13	25.14	13.93	7.27	4	D	Mal	DeathTrap	3	1981
2242	23	NA	NA	NA	NA	NA	NA	NA	NA	NA	NA	NA	DeathTrap	3	1981
2250	30	95	112	19	24	26.31	24.67	13.31	7.03	4	D	Mal	DeathTrap	3	1981
2251	22	90	95	18	21.6	26.04	24.08	13.06	6.71	4	D	Fem	DeathTrap	3	1981
2252	41	101	103	17.4	24	27.78	25.7	13.68	7.1	5	D	Mal	DeathTrap	3	1981
2253	19	76	87	17	23	25.72	23.37	12.97	6.75	3	D	Fem	DeathTrap	3	1981
2255	41	91	112	18.5	24.5	27.9	26.09	14.16	7.49	4	D	Fem	DeathTrap	3	1981
2256	36	92	98	NA	24.5	27.46	25.72	13.91	7.25	3	D	Mal	DeathTrap	3	1981
2257	21	76	NA	17	23	25.63	23.57	12.91	6.61	3	D	Fem	DeathTrap	3	1981
2258	24	83	94	NA	24	25.37	23.29	12.14	6.58	4	D	Mal	DeathTrap	3	1981
2259	19	NA	NA	18	21.4	24.54	22.03	12.17	6.16	4	D	Fem	DeathTrap	3	1981
2260	28	92	95	17.6	23.4	27.02	24.36	13.53	7.07	4	D	Fem	DeathTrap	3	1981
2261	32	90	100	17.6	23	26.58	24.55	12.12	7.2	4	D	Mal	DeathTrap	3	1981
2262	30	96	94	18.5	25	NA	NA	13.22	7.38	4	D	Mal	DeathTrap	3	1981
2263	31	89	102	18	23	26.8	24.11	13.48	6.82	4	D	Fem	DeathTrap	3	1981
2264	31	86	100	19.5	23.5	26.5	23.79	13.32	6.36	4	D	Fem	DeathTrap	3	1981
2265	34	91	100	17.5	24.5	25.7	22.49	12.79	6.89	4	D	Mal	DeathTrap	3	1981
2266	21	85	NA	17	22	26.35	23.87	13.22	6.87	4	D	Fem	DeathTrap	3	1981
2267	40	100	NA	19	24	28.45	26.51	13.86	7.84	5	D	Fem	DeathTrap	3	1981
2268	20	84	NA	NA	23	NA	22.14	12	6.35	4	D	Mal	DeathTrap	3	1981
2269	24	85	92	17.5	23.5	NA	NA	NA	6.75	4	D	Mal	DeathTrap	3	1981
2270	22	85	85	17	23	27.66	25.02	13.42	7.19	4	D	Fem	DeathTrap	3	1981
2271	34	92	113	NA	25	NA	NA	13.36	7.29	4	D	Mal	DeathTrap	3	1981
2272	25	90	87	18.6	22.7	26.66	24.29	13.18	7.08	4	D	Mal	DeathTrap	3	1981
2273	35	96	110	19.9	25.4	28.02	25.74	13.86	7.39	4	D	Mal	DeathTrap	3	1981
2274	23	88	NA	NA	24.8	NA	NA	NA	6.41	4	D	Mal	DeathTrap	3	1981
2275	28	91	93	18.1	24.4	26.12	24.04	13.26	6.57	4	D	Mal	DeathTrap	3	1981
2276	38	100	106	NA	23.8	26.9	24.65	14.03	7.15	4	D	Mal	DeathTrap	3	1981
2277	30	88	102	17.5	23.5	26.32	24.61	13.25	7.36	3	D	Mal	DeathTrap	3	1981
2278	28	96	105	NA	24	NA	NA	NA	6.88	NA	D	Fem	DeathTrap	3	1981
2279	27	89	NA	NA	24	25.78	23.71	13.43	6.92	4	D	Mal	DeathTrap	3	1981
2280	25	91	NA	19	24.5	26.57	24.52	12.99	7.21	4	D	Mal	DeathTrap	3	1981
2281	27	91	NA	17.5	23	26.08	23.76	12.56	7.03	4	D	Mal	DeathTrap	3	1981
2282	21	NA	NA	NA	NA	25.47	24	NA	6.74	3	D	Fem	DeathTrap	3	1981
2283	28	94	100	18	24.7	27.17	25.58	13.71	6.86	4	D	Mal	DeathTrap	3	1981
2284	24	92	95	18	23.5	26.89	24.77	13.72	6.88	4	D	Fem	DeathTrap	3	1981
2285	28	91	104	17	24	25.94	24.78	NA	7.19	5	D	Mal	DeathTrap	3	1981
2286	31	90	94	NA	23.4	NA	25.1	13.62	6.98	4	D	Mal	DeathTrap	3	1981
2287	41	92	111	18.8	23.4	27.5	25.35	13.16	7.14	4	D	Mal	DeathTrap	3	1981
2288	22	79	NA	NA	23.8	NA	23.15	12.7	6.5	4	D	Fem	DeathTrap	3	1981
2289	28	94	104	17.6	24.6	26.67	24.36	13.49	6.85	3	D	Fem	DeathTrap	3	1981
2290	31	93	95	19.2	23.6	27.41	25.25	13.97	6.98	3	D	Fem	DeathTrap	3	1981
2291	39	98	NA	NA	25	27.1	24.56	13.58	6.74	3	D	Mal	DeathTrap	3	1981
2292	39	92	NA	NA	24.4	27.64	26.22	13.27	7.11	4	D	Mal	DeathTrap	3	1981
2293	23	84	85	17.4	23.4	24.69	22.9	12.72	6.67	3	D	Mal	DeathTrap	3	1981
2294	32	94	101	18.5	24.5	27.09	25.02	13.21	7.01	4	D	Mal	DeathTrap	3	1981
2295	29	94	114	18	24	26.73	24.71	13.91	6.73	4	D	Fem	DeathTrap	3	1981
2296	23	85	97	17.2	23	25.97	23.31	13.33	6.54	3	D	Fem	DeathTrap	3	1981
2297	20	81	101	NA	23	25.06	23.11	12.73	6.76	3	D	Mal	DeathTrap	3	1981
2298	20	76	NA	17	22.5	NA	NA	NA	NA	NA	D	Fem	DeathTrap	3	1981
2299	22	80	NA	17	24	NA	24.08	NA	7.04	4	D	Mal	DeathTrap	3	1981
2300	24	86	95	NA	24	NA	23.23	12.32	6.8	4	D	Mal	DeathTrap	3	1981
2301	21	81	89	19	23	26.61	24.23	13.1	6.95	4	D	Fem	DeathTrap	3	1981
2302	27	86	NA	NA	23	26.15	24.17	12.87	6.97	4	D	Mal	DeathTrap	3	1981
2303	26	82	93	NA	23.5	25.73	23.42	13.19	6.45	3	D	Fem	DeathTrap	3	1981
2304	26	82	86	18	24	26.04	23.94	12.95	6.64	4	D	Fem	DeathTrap	3	1981
2305	23	89	90	18	24	NA	24.42	13.3	6.78	4	D	Fem	DeathTrap	3	1981
2306	22	81	101	18.5	23	25.47	23.52	13.2	6.88	4	D	Fem	DeathTrap	3	1981
2307	18	76	NA	18	22.5	25.33	22.77	12.77	6.36	4	D	Fem	DeathTrap	3	1981
2308	18	79	76	16.6	22.4	23.73	21.73	12.28	6.16	5	D	Mal	DeathTrap	3	1981
2309	33	93	112	18.7	23.4	27.37	25.36	14.26	7.43	5	D	Fem	DeathTrap	3	1981
2310	42	103	104	18.6	24	27.22	25.83	14.34	7.62	4	D	Mal	DeathTrap	3	1981
2311	28	94	100	18.2	24.4	26.69	24.56	13.44	7.29	4	D	Mal	DeathTrap	3	1981
2312	28	85	99	17.7	22.8	26.11	24.51	13.5	7.02	4	D	Fem	DeathTrap	3	1981
2313	42	102	NA	19.6	22.6	28.08	26.12	14.04	7.56	5	D	Mal	DeathTrap	3	1981
2314	26	88	97	16.6	21.6	25.77	23.53	12.91	6.61	4	D	Fem	DeathTrap	3	1981
2315	40	102	NA	18.8	25.8	29.17	27.38	14.58	7.92	4	D	Mal	DeathTrap	3	1981
2316	24	86	100	17.3	24.2	NA	25.3	13.59	7.15	4	D	Mal	DeathTrap	3	1981
2317	21	87.5	93	18	22.8	25.78	23.94	12.71	7.02	4	D	Fem	DeathTrap	3	1981
2318	23	90	NA	19.3	24.4	26.43	24.61	13.82	6.93	3	D	Mal	DeathTrap	3	1981
2320	22	85	NA	18.2	23.2	26.29	23.97	13.2	7.07	4	D	Mal	DeathTrap	3	1981
2322	21	77	95	19	24.4	25.28	23.43	12.67	6.78	4	D	NA	DeathTrap	3	1981
2323	23	83	99	18	23.8	25.8	23.75	13.62	6.76	4	D	Fem	DeathTrap	3	1981
2324	25	91	97	18.5	24	26.73	24.41	13.2	6.9	4	D	Mal	DeathTrap	3	1981
2325	15	77	NA	17.5	22.5	25.14	22.66	12.76	6.36	4	D	Fem	DeathTrap	3	1981
2326	17	82	85	17.4	23.4	25.45	23.29	12.98	6.76	3	D	Mal	DeathTrap	3	1981
2327	21	82	96	18.8	24	26.28	23.41	13.02	6.35	4	D	Mal	DeathTrap	3	1981
2328	18	95	93	17.8	25	26.28	24.48	13.37	6.72	3	D	Mal	DeathTrap	3	1981
2329	33	90	105	17.6	22.4	26.45	24.23	13.22	6.74	4	D	Mal	DeathTrap	3	1981
2330	22	85	93	18.2	22.4	26.39	24.25	13.41	6.93	4	D	Mal	DeathTrap	3	1981
2331	20	100	115	17.8	24.2	28.11	25.59	13.65	7.45	5	D	NA	DeathTrap	3	1981
2332	NA	93	93	17.8	22.8	26.75	NA	12.9	7.22	4	D	NA	DeathTrap	3	1981
2333	28	85	86	18	23	25.56	23.19	13.14	6.5	4	D	Mal	DeathTrap	3	1981
2334	34	95	108	18	25	28.49	26.32	13.92	7.46	4	D	Fem	DeathTrap	3	1981
2335	14	70	NA	12.6	21.4	NA	21.58	12.04	5.93	4	D	Mal	DeathTrap	3	1981
2336	22	84	86	17	22.6	25.1	22.71	12.42	6.51	4	D	NA	DeathTrap	3	1981
2337	27	100	110	18.6	23.4	27.97	26.05	14.07	7.63	4	D	NA	DeathTrap	3	1981
2338	25	90	90	18	23.6	26.8	24.59	13.39	7.08	3	D	NA	DeathTrap	3	1981
2339	27	89	102	19.3	23.6	26.88	25.13	12.86	7.36	5	D	NA	DeathTrap	3	1981
2340	18	79	88	15.6	22	NA	NA	NA	6.52	3	D	NA	DeathTrap	3	1981
2341	20	86	94	16.4	23.6	25.41	23.51	12.98	6.58	4	D	NA	DeathTrap	3	1981
2342	23	90	91	17.6	24.5	NA	NA	NA	7.09	4	D	NA	DeathTrap	3	1981
2343	32	95	101	18.6	23.6	26.67	25.08	13.88	7.03	4	D	NA	DeathTrap	3	1981
2344	19	80	85	15.2	22.9	25.47	23.4	13.9	6.5	4	D	Fem	DeathTrap	3	1981
2345	22	80	100	18.2	22.2	26.13	24.14	12.9	7.01	4	D	Fem	DeathTrap	3	1981
2346	21	85	88	17.8	23	25.3	23.02	12.8	6.54	4	D	Fem	DeathTrap	3	1981
2347	24	88	NA	18.5	22	26.21	24.36	13.59	6.83	3	D	NA	DeathTrap	3	1981
2348	16	75	NA	18	23.2	25.76	23.46	12.83	6.45	4	D	Fem	DeathTrap	3	1981
2349	26	87	NA	16	23.8	26.07	23.79	13.29	7.02	3	D	NA	DeathTrap	3	1981
2350	26	99	98	16.7	21.6	26.41	24.2	13.53	6.71	4	D	Mal	DeathTrap	3	1981
2351	23	77	NA	17.5	23.4	25.91	24.38	13.24	6.73	4	D	Mal	DeathTrap	3	1981
2352	20	85	91	17	22.6	25.95	NA	12.88	6.69	4	D	NA	DeathTrap	3	1981
2353	31	92	100	19.7	22.8	27.59	25.73	13.45	7.44	4	D	NA	DeathTrap	3	1981
2354	22	84	NA	17.7	24	NA	NA	13.18	6.96	4	D	NA	DeathTrap	3	1981
2355	26	88	90	18	23.8	26.69	24.45	12.95	7.04	4	D	NA	DeathTrap	3	1981
2356	24	96	95	16	23.4	26.6	24.67	12.77	7.05	4	D	Mal	DeathTrap	3	1981
2362	29	90	94	19.4	23.4	26.94	24.65	13.3	7.3	4	D	Mal	DeathTrap	3	1981
2363	27	90	91	NA	21.3	25.77	23.94	12.89	6.77	4	D	Mal	DeathTrap	3	1981
2364	26	80	80	16.7	21.6	25.31	23.23	12.76	6.35	4	D	Mal	DeathTrap	3	1981
2365	24	78	94	18.3	23.2	NA	23.55	12.8	6.74	3	D	Fem	DeathTrap	3	1981
2366	31	96	NA	17.7	24	NA	NA	14	NA	4	D	Fem	DeathTrap	3	1981
2367	29	90	NA	18.4	24.6	NA	NA	14.26	7.25	4	D	Mal	DeathTrap	3	1981
2368	22	85	88	16.6	26	26.62	24.99	13.3	6.98	4	D	Mal	DeathTrap	3	1981
2369	21	84	94	16	22.4	25.55	NA	13.19	6.63	4	D	Fem	DeathTrap	3	1981
2370	26	91	93	19.4	23.4	27.45	25.56	13.63	7.24	4	D	Mal	DeathTrap	3	1981
2371	22	80	88	18.4	23	25.47	23.03	12.73	6.56	4	D	Mal	DeathTrap	3	1981
2372	32	90	109	19.1	23.6	26.53	25.42	13.81	6.8	4	D	Mal	DeathTrap	3	1981
2373	19	81	88	15.2	21.9	25.5	22.67	13.04	6.41	4	D	NA	DeathTrap	3	1981
2374	26	85	109	19.1	23.6	25.72	23.52	13.55	6.83	3	D	Mal	DeathTrap	3	1981
2375	20	84	93	18.3	22.4	26.08	23.36	12.8	6.84	4	D	Fem	DeathTrap	3	1981
2376	19	84	90	19	23	25	22.72	12.45	6.33	4	D	Fem	DeathTrap	3	1981
2377	34	96	98	18.6	24.5	27.36	25.05	13.69	7.06	4	D	Mal	DeathTrap	3	1981
2378	33	102	120	18.7	21.1	27.72	25.78	13.33	7.39	4	D	Mal	DeathTrap	3	1981
2379	22	85	93	20.5	23.6	25.77	23.77	13.4	6.64	4	D	Fem	DeathTrap	3	1981
2380	30	100	114	18.9	23.4	28.02	25.56	13.96	7.26	5	D	Fem	DeathTrap	3	1981
2381	21	82	89	15.4	23.2	25.96	23.84	13.21	6.66	3	D	Fem	DeathTrap	3	1981
2382	19	83	85	16.8	22.5	25.31	23.05	NA	6.6	4	D	NA	DeathTrap	3	1981
2383	19	80	90	18	22.6	25.65	23.32	12.92	6.54	4	D	Mal	DeathTrap	3	1981
2384	23	89	96	12.2	29.2	26.05	24.07	13.38	6.74	4	D	Mal	DeathTrap	3	1981
2385	23	91	96	19.2	21.4	27.64	24.61	13.22	7.26	4	D	Fem	DeathTrap	3	1981
2386	32	90	120	18.8	23.6	27.56	25.47	14.23	7.69	5	D	NA	DeathTrap	3	1981
2387	20	83	91	17.6	23	25.91	24.15	12.95	6.76	3	D	NA	DeathTrap	3	1981
2388	30	98	NA	18.6	23.2	27.78	26.09	14.04	7.35	5	D	Mal	DeathTrap	3	1981
2389	20	86	97	17.5	24.1	26.74	24.22	13.62	7.02	3	D	Mal	DeathTrap	3	1981
2390	32	97	115	18.4	25.4	27.46	25.72	13.72	7.05	4	D	Mal	DeathTrap	3	1981
2391	23	85	102	17.4	25	26.3	NA	13.27	6.94	3	D	Fem	DeathTrap	3	1981
2392	28	96	NA	18.8	22.7	26.79	24.92	13.23	7.04	5	D	Mal	DeathTrap	3	1981
2393	32	95	96	18.4	24.4	27.13	25.11	13.58	6.87	4	D	Mal	DeathTrap	3	1981
2394	21	85	91	18.8	22.8	NA	24.31	13.49	6.94	4	D	Fem	DeathTrap	3	1981
2395	27	90	109	17	24	26.81	24.56	13.34	6.99	4	D	Mal	DeathTrap	3	1981
2396	20	82	97	18.6	24	25.98	24.1	12.97	6.61	4	D	Fem	DeathTrap	3	1981
2397	18	83	85	18	23	25.82	23.2	12.33	6.5	4	D	Mal	DeathTrap	3	1981
2398	21	79	NA	15.8	23.3	26.24	24.27	NA	6.83	4	D	Mal	DeathTrap	3	1981
2399	26	84	100	17	24	26.53	24.36	13.24	7.12	4	D	NA	DeathTrap	3	1981
2621	NA	105	116	NA	25	28.49	26.46	13.84	7.8	5	D	Mal	DeathTrap	3	1981
2622	NA	65	74	15.4	19.8	21.77	20.25	11.53	5.74	3	D	Fem	DeathTrap	3	1981
2623	NA	87	109	18.3	24	27.25	25.14	13.19	7.41	4	D	Mal	DeathTrap	3	1981
2625	NA	87	90	21.8	22	25.79	23.33	12.54	6.83	4	D	Mal	DeathTrap	3	1981
2627	NA	80	91	NA	28	26.3	24.23	13.32	7.18	4	D	Fem	DeathTrap	3	1981
2628	NA	95	102	18	23	27.05	24.73	13.35	7.25	4	D	Mal	DeathTrap	3	1981
2629	28	95	100	17.4	22.7	27.77	25.31	14.02	7.44	5	D	Fem	DeathTrap	3	1981
2630	36	105	110	NA	24.3	26.92	25.08	13.9	7.49	4	D	Mal	DeathTrap	3	1981
2631	40	110	110	21	25.4	28.29	26.29	13.89	7.44	4	D	Mal	DeathTrap	3	1981
2632	30	90	100	16.6	22.3	26.84	24.52	13.5	7.05	4	D	Fem	DeathTrap	3	1981
2633	29.5	103	93	20.4	26.6	27.81	25.91	14.05	7.29	4	D	Mal	DeathTrap	3	1981
2635	25	97	NA	22	23	26.53	24.26	13.98	6.31	4	D	Fem	DeathTrap	3	1981
2636	20	95	96	20.9	22.4	26.39	24.43	13.93	6.93	3	D	Mal	DeathTrap	3	1981
2637	38	100	112	16.3	22.6	27.84	25.74	14.08	7.54	4	D	Mal	DeathTrap	3	1981
2638	26	96	95	20	22	27.42	25.45	13.19	7.26	4	D	Fem	DeathTrap	3	1981
2639	28	106	110	18.2	23.4	27.65	25.09	13.44	7.01	4	D	Fem	DeathTrap	3	1981
3059	36	NA	NA	NA	NA	NA	NA	NA	NA	NA	NA	Mal	DeathTrap	3	1981
3097	24	94	100	19	23	25.7	23.03	13.05	6.51	3	S	Mal	LiveTrap	7	1981
3098	25	95	165	19	22	26.15	23.86	13.23	6.88	3	S	Mal	LiveTrap	7	1981
3099	35	111	101	20	23.4	NA	NA	14.05	6.77	5	S	Mal	LiveTrap	7	1981
3100	36	105	105	19.5	23.5	27.66	25.64	14.37	7.23	4	S	Fem	LiveTrap	7	1981
3101	33	98	92	NA	22.2	NA	NA	13.37	6.61	2	S	Fem	LiveTrap	7	1981
3102	22	110	107	21.3	21.6	27.16	24.76	13.89	7.06	4	S	Fem	LiveTrap	7	1981
3103	42	109	104	21.7	23.5	27.37	25.33	14.21	7.08	5	S	Mal	LiveTrap	7	1981
3104	25	98	NA	21	25	NA	NA	12.72	6.82	2	S	Mal	LiveTrap	7	1981
3105	24	95	110	14.4	23.5	25.91	23.69	13.43	6.31	3	S	Fem	LiveTrap	7	1981
3121	35	108	110	21.1	23.6	28.13	25.82	14.28	6.82	5	S	Mal	LiveTrap	7	1981
3122	21	91	95	18.2	21.2	24.04	22.66	12.96	6.39	3	S	NA	LiveTrap	7	1981
3123	27	102	NA	18	23	NA	NA	13.91	6.86	3	S	Fem	LiveTrap	7	1981
3124	33	109	111	NA	23	27.1	24.9	13.56	7.22	4	S	Mal	LiveTrap	7	1981
3125	25	96.5	96	20.8	23	27.31	24.87	14.22	6.78	2	S	Mal	LiveTrap	7	1981
3126	27	102	97	19.3	23	26.02	23.98	13.56	6.83	4	S	Fem	LiveTrap	7	1981
3127	26	93	94	20.3	21.8	26.12	23.92	13.61	6.67	4	S	Mal	LiveTrap	7	1981
3128	32	100	95	19.9	22.4	26.39	23.95	13.65	6.79	4	S	Fem	LiveTrap	7	1981
3129	20	90	96	18.5	22.9	25.38	22.58	13.04	6.22	3	S	Fem	LiveTrap	7	1981
3130	25	100	87	19.7	23.5	NA	NA	13.82	NA	4	S	Mal	LiveTrap	7	1981
3427	11	NA	NA	NA	NA	NA	NA	NA	5.63	1	D	Mal	DeathTrap	1	1981
3428	29	98	112	21	23.1	26.78	24.34	13.87	7.05	4	D	Fem	DeathTrap	1	1981
3431	24	NA	106	19.5	22.6	25.7	23.42	13.28	6.75	4	D	Fem	DeathTrap	1	1981
3432	27	100	NA	18.8	21	26.32	24.03	13.49	6.8	4	S	Fem	LiveTrap	12	1980
3434	28.5	96	122	21.4	24.8	27.12	24.64	14.16	7.1	3	D	Fem	DeathTrap	1	1981
3435	21.5	110	110	19.4	23	27.78	25.3	13.57	7.01	4	S	Fem	LiveTrap	1	1981
3437	23	95	110	18.8	22.7	25.89	23.43	13.36	6.78	3	D	Fem	DeathTrap	1	1981
3439	28	80	105	18.6	21.7	26.43	24.52	13.78	6.93	4	D	Fem	DeathTrap	2	1981
3442	NA	82	110	17.4	23.7	27.68	24.62	NA	7.08	2	S	Fem	LiveTrap	10	1980
3443	30	100	100	21	22	27.71	25.29	13.72	7.4	4	S	Fem	LiveTrap	1	1981
3447	NA	90	110	16	23.6	26.88	24.43	13.45	7	3	S	Fem	LiveTrap	10	1981
3448	29	NA	NA	NA	NA	27.27	25.15	14.33	6.8	3	D	Fem	NA	1	1980
3449	38	100	112	19.6	23	28.64	26.06	14.22	7.11	4	S	Mal	LiveTrap	2	1981
3450	25	86	102	19.2	23.1	26.38	23.83	13.58	6.36	3	S	Fem	LiveTrap	2	1981
3451	22.5	93	NA	19.5	23.8	26.34	24	13.4	6.77	3	S	Mal	LiveTrap	2	1981
3458	NA	87	NA	17.3	23.4	27.46	25.07	13.96	7.09	3	S	Fem	LiveTrap	10	1980
4245	28	96	96	20.6	24	26.91	24.27	13.73	6.19	2	D	Mal	DeathTrap	7	1981
4246	28	96	96	21.6	24	26.54	23.9	13.21	6.35	3	S	Mal	LiveTrap	12	1980
4247	29	106	NA	21	24.2	26.25	24.29	14	6.76	4	S	Mal	LiveTrap	12	1980
4248	32	111	121	21	24	28.94	25.97	14.24	7.58	3	D	Mal	DeathTrap	7	1981
4249	24	90	109	19.3	24.2	26.6	23.81	13.45	7.05	2	S	Mal	LiveTrap	12	1980
4250	25	87	NA	19.4	21.8	26.01	23.52	12.99	6.31	3	D	Fem	DeathTrap	7	1981
4251	19	87	90	17.5	21.3	NA	NA	NA	6.14	3	S	Mal	LiveTrap	12	1980
4252	20.5	90	87	20.3	22.7	24.82	22.94	13.07	6.41	2	D	Mal	DeathTrap	7	1981
4253	34	110	111	19.6	22.6	25.65	23.43	13.31	6.49	4	S	Mal	LiveTrap	12	1980
4254	39	101	112	21.8	23	27.04	24.62	13.96	6.93	3	S	Mal	LiveTrap	7	1981
4255	22	100	98	20	27	27.34	25.11	13.49	7.1	3	D	Mal	DeathTrap	1	1981
4256	25	95	98	20	23	28.04	25.73	13.42	7.6	3	D	Fem	DeathTrap	7	1981
4257	37	102	119	20.8	24	28.84	25.86	14.33	7.51	4	S	Fem	LiveTrap	12	1980
4258	44	115	120	23	25	30.03	26.77	14.59	8.09	4	S	Mal	LiveTrap	1	1981
4259	26	95	98	21.3	22.6	28.37	26.18	14.35	7.18	4	D	Mal	DeathTrap	1	1981
4260	19	95	NA	18.4	23.4	28.33	25.58	13.81	7.45	4	D	Mal	DeathTrap	1	1981
4261	22	90	NA	18.6	24.1	27.19	23.7	13.71	6.71	2	D	Mal	DeathTrap	7	1981
4262	34	110	105	21.8	21.8	27.62	25.59	13.73	7.21	4	D	Fem	DeathTrap	7	1981
4263	16	72	77	16.6	20.8	NA	NA	NA	5.43	4	D	Fem	LiveTrap	12	1980
4265	21	90	81	20.9	22.6	25.65	23.18	13.29	6.62	2	D	Fem	DeathTrap	1	1981
4266	35.5	101	107	17.4	22.7	28.09	25.86	14.33	7.24	4	D	Mal	DeathTrap	2	1981
4267	32	101	108	19.2	22.8	28.24	25.79	14.01	7.13	4	S	Fem	LiveTrap	1	1981
4268	32	110	118	20.3	22.2	28.55	25.57	13.79	7.5	3	D	Mal	DeathTrap	1	1981
4269	32	107	100	21.6	21.1	27.3	24.99	13.53	6.93	4	S	Fem	LiveTrap	12	1980
4270	28	100	NA	21.2	24.6	26.7	24.6	13.83	6.94	2	D	Mal	DeathTrap	1	1981
4271	NA	88	106	16	23	26.61	24.69	13.15	7.03	3	S	Mal	LiveTrap	10	1980
4280	NA	NA	NA	NA	NA	29.44	26.77	NA	7.54	2	D	NA	DeathTrap	1	1981
4283	12	71	NA	17	21.5	NA	NA	NA	5.89	4	D	Mal	LiveTrap	12	1980
4284	26.5	95	101	19.5	23	25.94	23.37	13.61	6.57	3	D	Fem	DeathTrap	12	1980
4285	49	120	NA	22.4	23.8	28.95	25.95	14.57	7.52	5	D	Mal	DeathTrap	12	1980
4288	21	102	90	20	23.4	26.27	23.78	13.13	6.3	3	D	Mal	DeathTrap	12	1980
4289	26	100	105	20.1	22	26.56	24.4	13.53	6.83	3	D	Fem	DeathTrap	12	1980
4290	24	95	NA	19	24.2	26.01	24.06	13.63	6.23	2	D	Mal	DeathTrap	12	1980
4292	43	109	115	22.6	25	28.74	26.31	13.89	7.16	4	D	Mal	DeathTrap	12	1980
4293	47	110	121	21.1	24.5	29.8	26.76	14.66	7.71	4	D	Mal	DeathTrap	12	1980
4294	29	85	120	19.4	23.7	NA	NA	NA	7.64	5	D	Fem	DeathTrap	2	1981
4295	34	75	NA	18.6	23.3	27.94	25.91	NA	7.42	5	D	Fem	DeathTrap	2	1981
4296	38	100	112	18.2	24.5	28.36	26.04	14.25	7.64	4	D	Mal	DeathTrap	2	1981
4297	30	95	106	18	23	26.84	24.86	14.46	7.07	5	D	Fem	DeathTrap	2	1981
4298	35	100	109	19	22.7	28.14	26.32	NA	7.29	4	D	Mal	DeathTrap	2	1981
4299	25	72	95	18.2	22	26.64	24.25	13.49	7.13	4	D	Fem	DeathTrap	2	1981
4300	25	90	NA	20.7	23.8	27.39	25.2	14.01	7.29	4	D	Fem	DeathTrap	2	1981
4301	24.6	105	105	10.9	23.6	26.89	25.37	14.01	7.2	4	D	Mal	DeathTrap	2	1981
4302	35	92	115	17.2	23.5	27.51	25.31	14.55	7.29	4	D	Mal	DeathTrap	2	1981
4303	24	NA	NA	19.4	24.1	27.53	25.5	14.13	7.44	4	D	Fem	DeathTrap	2	1981
4304	39	91	121	17.6	24.4	NA	NA	NA	7.41	4	D	Mal	DeathTrap	2	1981
4305	30	105	105	18.1	22.9	NA	NA	13.71	7.53	5	D	Mal	DeathTrap	2	1981
4308	28	90	115	14.7	24.1	27.74	25.49	14.05	7.26	4	S	Fem	LiveTrap	11	1981
4310	24	90	94	16.1	21.8	26.2	24.51	13.11	6.74	4	D	Fem	DeathTrap	2	1981
4319	NA	95	121	17.8	23.8	28.29	26.28	14.26	7.93	4	S	Fem	LiveTrap	10	1980
4320	17	95	121	17.8	23.8	24.78	22.41	12.08	6.41	3	D	Fem	DeathTrap	1	1981
4334	17.5	95	95	19.6	23.3	25.82	23.67	13.33	6.64	2	D	Mal	DeathTrap	1	1981
4335	19	89	98	18.6	22	25.78	23.28	13.04	6.61	2	D	Fem	DeathTrap	1	1981
4336	29	98	100	20.2	21.7	NA	NA	13.7	7.05	3	D	Fem	DeathTrap	1	1981
4337	29	100	NA	21.1	24	27.94	26.77	14.58	7.22	4	D	Fem	DeathTrap	1	1981
4338	16	79	NA	18	22.6	24.03	21.87	12.85	5.73	3	D	Fem	DeathTrap	1	1981
4340	27.5	98	110	20.5	23.9	28.25	25.39	14.2	7.11	3	D	Fem	DeathTrap	1	1981
4341	19	81	89	17.8	23.7	26.14	23.31	13.28	6.61	2	D	Fem	DeathTrap	1	1981
4344	16	90	NA	20.8	21.8	NA	NA	NA	7.04	NA	D	Mal	DeathTrap	1	1981
4347	17	81	91	20	22.5	25.14	22.59	13.03	6.31	2	D	Fem	DeathTrap	1	1981
4348	31.5	91	NA	20.7	22.8	27.2	24.61	14.46	7.02	3	D	Fem	DeathTrap	1	1981
4349	18	89	NA	20.7	22.4	24.92	22.38	12.9	6.03	2	D	Mal	DeathTrap	1	1981
4350	25	95	101	20	24.1	28.84	25.5	13.8	7.52	2	D	Mal	DeathTrap	1	1981
4351	17	81	95	19.9	23.1	25.7	23.17	13.31	6.29	1	D	Fem	DeathTrap	1	1981
4352	19.5	84	93	20.2	22	24.33	22.17	12.54	6.13	2	D	Mal	DeathTrap	1	1981
4354	29	92	112	20	24.6	26.8	24.56	NA	6.72	2	D	Mal	NA	1	1981
4355	27.5	95	124	19.4	23.2	27.14	24.34	13.53	6.7	4	D	Fem	NA	1	1981
4356	20	90	NA	19	23.7	NA	NA	NA	6.41	2	D	Mal	NA	1	1981
4357	25	90	108	20.2	23.3	26.21	24	13.35	6.73	4	D	Mal	NA	1	1981
4358	32	100	125	20.7	22.8	27.78	25.84	13.93	7.17	4	D	Mal	NA	1	1981
4359	38	95	115	20.9	24	28.39	25.85	14.74	7.05	3	D	Mal	NA	1	1981
4360	27	96	112	20.2	23.7	26.67	24.42	14.04	6.91	3	D	Fem	NA	1	1981
4361	26	85	95	19	23.3	26.36	23.96	13.85	6.59	3	D	Mal	NA	1	1981
4362	34	93	125	17.8	24.3	27.63	25.61	14.18	7.17	3	D	Fem	NA	1	1981
4363	29	95	105	19.5	22.3	27.2	24.89	13.83	6.92	4	D	Fem	NA	1	1981
4364	34	106	115	20.1	23.7	NA	NA	NA	7.97	4	D	Mal	NA	1	1981
4365	20	90	110	19	22.1	25.05	22.48	13.42	6.06	3	D	Fem	NA	1	1981
5153	NA	90	99	17.6	24	NA	NA	NA	NA	NA	NA	Fem	DeathTrap	3	1981
5155	29	95	NA	17.8	23	27.78	25.22	13.89	7.39	3	D	Fem	DeathTrap	2	1981
5269	48	122	115	18.3	24	28.92	26.38	14.78	7.52	5	D	Mal	DeathTrap	3	1978
5404	40	120	108	18.5	24.3	NA	NA	NA	NA	3	D	Mal	DeathTrap	3	1978
5761	31	105	112	18.7	23.4	27.43	24.97	14.2	7.26	5	S	Fem	LiveTrap	8	1980
5764	22	99	NA	20	25	27.11	24.72	13.41	6.58	2	S	Fem	LiveTrap	8	1980
5765	31	105	NA	19.5	23.7	27.49	25.16	14.15	6.86	3	S	Mal	LiveTrap	8	1980
5766	29	96	100	19.9	23.4	NA	NA	NA	NA	NA	NA	Mal	LiveTrap	8	1980
5768	31	96	105	19.4	24.6	27.56	25.36	13.98	6.84	3	S	Fem	LiveTrap	8	1980
5770	35	111	109	20.6	22	28.86	26.88	14.25	7.58	4	S	Fem	LiveTrap	8	1980
5771	28	104	103	21	24	27.73	24.94	13.47	6.89	3	S	Fem	LiveTrap	8	1980
5772	26	98	106	NA	23.5	26.71	24.24	13.21	6.9	2	S	Fem	LiveTrap	8	1980
5773	27.5	96	110	NA	24	NA	NA	NA	NA	3	S	Fem	LiveTrap	8	1980
5774	41	111	113	NA	23.8	27.96	26	14.36	7.25	5	S	Mal	LiveTrap	8	1980
5775	35	93	130	18	22	28.01	26	14.01	7.32	4	S	Mal	LiveTrap	8	1980
5776	31	93	102	20	24.5	27.3	24.5	13.32	6.76	2	S	Mal	LiveTrap	8	1980
5777	34.5	99	119	20	24.6	27.53	24.76	13.8	6.77	2	S	Mal	LiveTrap	8	1980
5778	39	98	116.4	17	24.6	27.6	25.41	14.29	7.46	4	S	NA	LiveTrap	8	1980
5779	44	115	128	23.4	25.9	29.46	27.47	14.49	7.71	3	S	Mal	LiveTrap	8	1980
5781	37	105	109	21	22.8	28.36	25.73	14.16	7.18	5	S	Fem	LiveTrap	8	1980
5782	37.5	100	111	22.6	24.4	28.3	25.89	13.97	7.17	2	S	Mal	LiveTrap	8	1980
5783	37	100	114	21.3	23.8	28.16	25.8	14.19	7.56	3	S	Fem	LiveTrap	8	1980
5784	35	97	100	21.3	24.3	27.78	24.96	13.44	7.2	4	S	Fem	LiveTrap	8	1980
5785	NA	90	NA	17.2	24	27.16	24.93	13.66	6.88	4	S	Fem	LiveTrap	8	1980
5786	41	104	120	21	24	27.64	25.6	14.15	7.07	4	S	Mal	LiveTrap	8	1980
5787	32	96	102	20.7	21.7	27.94	25.56	13.59	7.52	4	S	Fem	LiveTrap	8	1980
5788	25	98.6	109.7	19.4	21.1	NA	NA	NA	NA	NA	NA	Fem	LiveTrap	8	1980
5797	28	91	95	19	25.5	25.72	23.69	12.98	6.68	3	S	Mal	LiveTrap	6	1980
5798	28	95	100	20.5	23.4	25.72	23.9	NA	6.61	3	S	Mal	LiveTrap	6	1980
5811	31.5	100	NA	20.4	23.4	28.48	25.71	14.12	7.43	4	D	Fem	DeathTrap	3	1980
5817	NA	85	98	17.3	24	26.4	24.26	13.38	6.66	3	S	Mal	LiveTrap	10	1980
5818	NA	95	110	18.7	25.1	27.13	26.43	14.48	7.73	3	S	Mal	LiveTrap	10	1980
5819	NA	NA	56	11.6	15.4	NA	NA	NA	NA	NA	NA	Mal	LiveTrap	10	1980
5820	NA	94	110	19.2	22.9	27.6	25.54	13.95	7.44	4	S	Mal	LiveTrap	10	1980
5821	NA	88	110	17.2	25	25.98	23.84	12.85	6.59	3	S	Fem	LiveTrap	10	1980
5822	NA	90	107	18	22.8	27.77	25.37	13.64	7.29	3	S	Fem	LiveTrap	10	1980
5823	NA	95	105	17.6	22.3	28.24	26.04	14.65	7.37	5	S	Mal	LiveTrap	10	1980
5824	NA	86	105	17	23	26.22	24.27	12.91	6.86	3	S	Fem	LiveTrap	10	1980
5825	NA	98	111	17	23.6	28	25.67	13.87	7.2	4	S	Fem	LiveTrap	10	1980
5826	NA	82	102	18	25	26.41	24.2	13.09	6.85	3	S	Mal	LiveTrap	10	1980
5827	NA	96	107	19	24	28.69	26.51	14.35	7.54	5	S	Mal	LiveTrap	10	1980
5828	NA	82	110	20.3	24.4	28.26	25.8	14.04	7.58	4	S	Mal	LiveTrap	10	1980
5829	NA	69	NA	14.4	16	NA	NA	NA	NA	JV	S	Mal	LiveTrap	10	1980
5830	NA	61	58	12.8	15.6	NA	NA	NA	NA	JV	S	Mal	LiveTrap	10	1980
5832	34	103	NA	20.3	23	NA	NA	NA	NA	NA	NA	Fem	LiveTrap	4	1980
5867	NA	72	75	15	21.4	23.62	21.06	12.78	5.75	3	D	Mal	LiveTrap	10	1980
5868	NA	89	110	19.8	24	27.49	25.08	13.18	6.98	3	S	Mal	LiveTrap	10	1980
5869	NA	80	NA	16	23	26.96	25.9	13.73	7.24	2	S	Fem	LiveTrap	10	1980
5870	NA	73	NA	16.5	68	NA	NA	NA	NA	NA	NA	Mal	LiveTrap	10	1980
5871	NA	96	115	20	24	27.53	25.46	13.46	7.09	3	S	Mal	LiveTrap	10	1980
5872	NA	93	106	17.5	23	27.85	26.35	14.04	7.35	4	S	Fem	LiveTrap	10	1980
5873	NA	103	120	19	23.6	27.56	25.51	13.76	7.43	5	S	Fem	LiveTrap	10	1980
5874	NA	95	103	16.4	23.7	27.7	25.85	14.74	7.35	4	S	Fem	LiveTrap	10	1980
5875	NA	96	110	16	24.6	28.35	26.32	14.12	7.77	4	S	Mal	LiveTrap	10	1980
5876	NA	96	102	19.1	24.5	28.21	25.56	13.78	7.34	4	S	Mal	LiveTrap	10	1980
5877	NA	106	116	18	25	NA	24.77	14.45	7.3	3	S	Mal	LiveTrap	10	1980
5878	NA	80	96	18.3	22.5	26.97	24.62	13.68	7.16	3	S	Fem	LiveTrap	10	1980
5879	NA	90	NA	18	24.2	28.63	26.12	14.18	7.64	3	S	Fem	LiveTrap	10	1980
5880	NA	87	107	20.3	23.2	NA	NA	NA	NA	NA	D	Fem	LiveTrap	10	1980
5881	NA	92	NA	16	25	28.17	27.08	14.12	7.66	4	S	Fem	LiveTrap	10	1980
5882	NA	92	103	17.2	24.6	28.17	25.73	14.46	7.3	3	S	Mal	LiveTrap	10	1980
5883	NA	90	107	18.9	24.9	27.71	25.49	14.2	7.12	3	S	Mal	LiveTrap	10	1980
5884	NA	62	52	12.4	15.4	NA	NA	NA	NA	JV	NA	Mal	LiveTrap	10	1980
5885	NA	60	157	14	15.7	NA	NA	NA	NA	JV	NA	Mal	LiveTrap	10	1980
5886	NA	100	102	17	23.6	27.96	26.59	14.41	7.43	4	S	Fem	LiveTrap	10	1980
5887	NA	63	64	13.5	16.3	NA	NA	NA	NA	JV	NA	Mal	LiveTrap	10	1980
5888	30	102	117	20	22.1	NA	NA	NA	6.66	3	S	Fem	LiveTrap	7	1980
5889	30	102	100	18.3	21	26.31	23.81	13.73	6.59	5	S	Fem	LiveTrap	7	1980
5890	30.2	103	116	18.6	22.2	28.13	25.34	NA	7.33	2	S	Mal	LiveTrap	7	1980
5891	29	104	105	22	22.7	27.65	25.32	13.77	7.21	3	S	Mal	LiveTrap	7	1980
5892	31	105	115	24.8	24	27.18	24.69	13.76	6.7	2	S	Mal	LiveTrap	7	1980
5893	39.5	102	107	17.5	23.7	28.43	26.13	14.73	7.29	5	D	Mal	DeathTrap	2	1981
5894	33	100	115	16.8	22.6	27.19	24.18	13.69	7.09	5	S	Mal	LiveTrap	2	1981
5895	36	100	115	22.2	23	28.11	26.05	14.13	7.45	2	S	Mal	LiveTrap	1	1980
5897	39	119	115	20	23.8	28.51	26.39	14.17	7.8	4	D	Mal	DeathTrap	3	1981
5899	27.5	95	111	20.1	24.2	27.71	25.4	13.82	7.09	3	S	Fem	LiveTrap	2	1981
5900	34	100	80	20.8	23.2	NA	NA	NA	6.91	4	D	Mal	DeathTrap	3	1981
5901	49	106	116	23.3	24.2	28.15	26.17	14.42	7.61	5	D	Fem	DeathTrap	3	1981
5902	27.5	102	110	19.2	24.7	26.92	24.62	13.39	6.98	4	D	Fem	DeathTrap	3	1981
5903	22	95	NA	19.7	22.4	26.9	24.64	13.96	7.35	4	D	Fem	DeathTrap	3	1981
5904	35	106	NA	23.2	24	27.34	25.13	14.08	6.92	4	D	Mal	DeathTrap	3	1981
5905	33	96	118	20	24.6	28.59	25.8	14.38	7.38	4	S	Mal	LiveTrap	2	1981
5906	29	86	NA	15.6	20.7	26.79	24.77	13.24	6.94	4	S	Fem	DeathTrap	3	1981
5907	38	103	NA	20.7	24.5	28.73	26.22	14.41	7.52	3	D	Mal	DeathTrap	3	1981
5908	22	86	95	20.5	23.5	25.52	23.21	13.17	6.42	1	D	Fem	DeathTrap	1	1981
5909	27.5	98	NA	18.6	22.4	NA	NA	NA	6.88	4	D	Mal	DeathTrap	3	1981
5910	26	92	100	17.9	21.5	26.58	24.32	13.24	6.84	4	D	Fem	DeathTrap	3	1981
5914	24	102	105	21	21.8	26.35	24.38	13.66	6.79	3	D	Fem	DeathTrap	1	1979
5928	NA	93	99	17	23.3	26.26	23.59	12.92	6.33	3	D	Mal	DeathTrap	5	1979
5929	NA	92	102	16.5	22.5	26.71	24.69	13.01	6.97	3	D	Fem	DeathTrap	5	1979
5930	NA	95	95	18	21.8	NA	NA	NA	6.43	2	D	Fem	DeathTrap	5	1979
5934	31	NA	NA	NA	NA	29.02	26.24	13.57	7.21	3	D	Mal	DeathTrap	1	1979
5935	30	85	NA	18.2	23.6	27.23	25.32	13.85	6.86	3	S	Mal	LiveTrap	11	1980
5936	25	80	96	17.6	23.3	25.97	23.83	13.15	6.93	3	S	Mal	LiveTrap	10	1980
5937	31	87	106	17.7	24.3	NA	NA	13.19	6.65	3	S	Fem	LiveTrap	11	1980
6032	NA	100	NA	18.6	23.6	NA	NA	NA	NA	4	D	Mal	DeathTrap	12	1979
6372	40	100	NA	19.5	23	27.97	25.6	13.88	7.37	5	D	Mal	DeathTrap	5	1981
6373	39	NA	104	19	23.5	27.6	24.91	13.96	7.38	4	D	Fem	DeathTrap	5	1981
6375	41	111	119	19	22.8	NA	NA	NA	7.58	5	D	Mal	DeathTrap	5	1981
6376	42	94	116	19	25	28.65	26.2	14.59	7.71	5	D	Mal	DeathTrap	4	1981
6377	41	107	116	18.5	25.4	29.22	NA	14.68	7.66	5	D	Mal	DeathTrap	4	1981
6378	45	107	119	18.5	25.5	28.92	26.48	14.38	7.54	5	D	Mal	DeathTrap	5	1981
6379	17	70	86	15	21.5	24.25	21.83	NA	6.08	2	D	Fem	DeathTrap	5	1981
6380	24	86	87	16	22.8	25.34	23.1	NA	6.19	2	D	Mal	DeathTrap	4	1981
6381	26	90	81	16.4	22.4	26.16	23.92	NA	6.7	2	D	Mal	DeathTrap	5	1981
6444	32	105	109	16.2	23.4	27.58	25.83	13.79	7.58	5	D	Fem	DeathTrap	3	1981
6445	39	102	107	18.4	25	27.98	25.97	14.27	7.71	5	D	Mal	DeathTrap	3	1981
6446	19	80	NA	17.2	21.7	25.4	23.26	12.21	6.39	4	D	Fem	DeathTrap	3	1981
6447	32	95	96	18	21.5	NA	NA	13.96	6.7	4	D	Fem	DeathTrap	3	1981
6448	32	94	101	17.4	23.4	26.07	24.13	13.27	6.82	4	D	Mal	DeathTrap	3	1981
6449	37	100	110	18	24.4	27.74	NA	14.17	7.41	4	D	Mal	DeathTrap	3	1981
6450	36	100	NA	18.6	25.2	29.23	27.12	14.59	7.35	5	D	Mal	DeathTrap	3	1981
6451	40	105	109	16.7	23	27.96	25.89	14.43	7.66	5	D	Mal	DeathTrap	3	1981
6452	29	81	100	17.5	22.9	26.79	24.73	13.78	7.09	5	D	Fem	DeathTrap	3	1981
6453	36	95	NA	16.1	23	27.78	25.54	14.16	7.93	5	D	Mal	DeathTrap	3	1981
6454	40	96	NA	19	23.9	28.03	26.07	14.02	7.79	5	D	Mal	DeathTrap	3	1981
6455	45	102	103	19.2	25.4	28.66	26.4	14.52	7.66	4	D	Mal	DeathTrap	3	1981
6456	28	90	105	18.8	23	27.87	25.54	13.94	7.41	4	D	Fem	DeathTrap	3	1981
6457	45	107	120	17.2	26.2	28.52	26.99	14.35	7.64	4	D	Mal	DeathTrap	3	1981
6458	40	95	NA	18.1	24.4	26.79	24.87	14.56	7.12	4	D	Mal	DeathTrap	3	1981
6459	26	90	100	15.9	22.7	25.63	24.12	13.14	6.93	5	D	Fem	DeathTrap	3	1981
6460	30	100	106	17.1	23.6	26.83	25.88	13.45	7.23	5	D	Fem	DeathTrap	3	1981
6461	24	85	90	15.5	21.6	25.52	23.86	13.07	6.48	4	D	Mal	DeathTrap	3	1981
6462	35	100	104	18.8	22.8	28.3	25.64	13.91	8.14	5	D	Mal	DeathTrap	3	1981
6463	41	105	120	19.4	23.7	28.37	26.38	14.42	7.67	5	D	Mal	DeathTrap	3	1981
6464	32	95	109	16.8	23	27.47	25.5	14.18	7.62	5	D	Fem	DeathTrap	3	1981
6465	41	102	110	18.6	24.4	28.18	26.25	14.08	7.63	5	D	Mal	DeathTrap	3	1981
6466	26	90	80	18	23	27.6	25.5	13.9	7.58	5	D	Fem	DeathTrap	3	1981
6467	27	85	102	17.6	23.5	27.89	24.83	13.73	7.31	5	D	Fem	DeathTrap	3	1981
6468	23	85	96	16.5	22.5	24.39	NA	12.65	7.13	5	D	Fem	DeathTrap	3	1981
6469	28	90	110	16.8	22	27.64	25.01	13.71	7.09	4	D	Fem	DeathTrap	3	1981
6470	28	85	NA	16.4	22.7	26.86	24.53	14.12	6.93	4	D	Fem	DeathTrap	3	1981
6471	27	90	NA	18.6	22.6	26.34	23.67	13.85	6.9	4	D	Mal	DeathTrap	3	1981
6472	29	95	NA	17.7	23.6	27.51	25.5	13.63	7.24	5	D	Mal	DeathTrap	3	1981
6473	30	91	102	17	21.6	26.27	24.64	13.34	6.78	4	D	Mal	DeathTrap	3	1981
6474	27	81	106	17.5	22.7	26.47	24.82	13.06	7.23	4	D	Mal	DeathTrap	3	1981
6475	31	86	100	17.4	24	27.35	25.78	14.64	7.07	4	D	Fem	DeathTrap	3	1981
6476	29	86	98	17.4	22.4	26.49	24.59	13.57	6.8	5	D	Fem	DeathTrap	3	1981
6477	19	76	80	18.6	21.3	25.02	23.16	12.65	6.24	2	D	Fem	DeathTrap	3	1981
6479	NA	87	100	17.4	22	25.93	24.09	13.22	7.09	5	D	Fem	DeathTrap	3	1981
6480	NA	95	105	17.2	22	27.86	25.82	13.65	7.64	5	D	Mal	DeathTrap	3	1981
6481	NA	90	95	17.2	22.2	26.58	24.49	13.33	7.26	4	D	Mal	DeathTrap	3	1981
6482	24	88	NA	18.2	22.3	27.31	24.5	12.93	7.46	5	D	Fem	DeathTrap	3	1981
6483	38	105	111	18.6	23.4	27.93	26.61	13.92	8.24	5	D	Mal	DeathTrap	3	1981
6484	26	90	93	17.4	23.2	25.9	23.92	12.66	6.96	4	D	Mal	DeathTrap	3	1981
6531	NA	100	111	20.2	24.8	27.72	25.6	14.53	7.22	4	D	Mal	DeathTrap	3	1981
6532	NA	99	110	20	24.5	27.76	25.97	14.8	7.57	5	D	Mal	DeathTrap	3	1981
6534	NA	95	105	16.7	23.6	27.68	25.86	13.99	7.71	5	D	Fem	DeathTrap	3	1981
6535	NA	92	108	17.2	22.7	26.57	24.7	13.62	6.82	3	D	Fem	DeathTrap	3	1981
6536	NA	85	NA	18.6	23	26.59	24.62	13.17	7.43	5	D	Fem	DeathTrap	3	1981
6537	NA	94	105	18.2	22.9	27.51	25.42	14.33	7.48	4	D	Mal	DeathTrap	3	1981
6538	NA	93	112	17.85	23.65	26.46	25.22	14.08	6.99	4	D	Fem	DeathTrap	3	1981
6652	36	98	112	18.25	23.95	27.7	25.9	NA	7.64	4	D	Mal	DeathTrap	3	1981
6653	30	85	93	17.3	24.7	27.06	24.8	14.13	6.86	3	D	Fem	DeathTrap	3	1981
6654	25	88	90	15.7	22.9	NA	NA	NA	6.99	3	D	Fem	DeathTrap	3	1981
6655	23	87	NA	16.4	23.6	NA	NA	NA	NA	2	D	Mal	DeathTrap	3	1981
6656	26	85	NA	16.7	24	27.08	24.6	14.05	6.91	2	D	Mal	DeathTrap	3	1981
6657	18	76	99	17.65	23.45	25.69	23.53	13.1	6.71	3	D	Mal	DeathTrap	3	1981
6658	21	81	87	15	22.4	25.75	23.48	13.19	6.33	3	D	Fem	DeathTrap	3	1981
6659	21	85	95	16	22.4	25.74	24.63	13.48	7.09	3	D	Fem	DeathTrap	3	1981
6660	29	91	101	19.15	24.65	NA	25.03	13.71	7.34	2	D	Mal	DeathTrap	3	1981
6661	34	86	NA	18.6	24.4	27.53	25.84	14.32	7.37	3	D	Mal	DeathTrap	3	1981
6662	20	76	NA	18.3	22.4	26.15	23.67	NA	6.63	3	D	Fem	DeathTrap	3	1981
6663	17	75	NA	20.2	22.6	25.31	22.71	12.95	6.54	2	D	Fem	DeathTrap	3	1981
6664	23	84	89	16.7	22.4	24.75	23.8	13.32	7.08	4	D	Fem	DeathTrap	3	1981
6665	24	92	95	16.4	23.4	26.97	24.8	13.83	7.07	4	D	Mal	DeathTrap	3	1981
6666	23	85	NA	17.2	22	26.33	24.44	NA	7.02	4	D	Fem	DeathTrap	3	1981
6667	23	89	92	18.4	22.4	26.02	24.04	13.56	6.75	3	D	Fem	DeathTrap	3	1981
6668	31	90	110	16.3	23.4	27.64	25.6	13.66	7.57	4	D	Mal	DeathTrap	3	1981
6669	23	87	96	19.2	24.4	26.82	24.78	13.33	7.3	3	D	Mal	DeathTrap	3	1981
6670	32	91	105	17.65	23.55	26.97	25.2	13.34	7.36	4	D	Mal	DeathTrap	3	1981
6671	21	77	90	16.8	23.8	26.45	24.47	13.18	7.08	4	D	Fem	DeathTrap	3	1981
6672	NA	84	100	15.8	23.8	26.63	24.58	13.11	6.95	2	D	Mal	DeathTrap	3	1981
6673	27	86	100	19	24	27.5	25.18	14.14	7.42	3	D	Fem	DeathTrap	3	1981
6674	26	90	101	19.5	25	NA	NA	NA	6.95	4	D	Mal	DeathTrap	3	1981
6675	27	87	103	NA	24	NA	NA	NA	NA	3	D	Mal	DeathTrap	3	1981
6676	22	85	92	18.6	22	25.95	24.18	13.31	6.81	3	D	Fem	DeathTrap	3	1981
6677	34	98	95	17.5	25	28.13	25.99	14.01	7.19	2	D	Mal	DeathTrap	3	1981
6678	30	94	120	18	25.2	27.03	24.61	14.22	7.16	4	D	Mal	DeathTrap	3	1981
6679	25	90	103	18.5	23.6	28.03	25.53	13.32	7.36	3	D	Fem	DeathTrap	3	1981
6680	21	94	110	17	24.1	28.32	26.06	14.37	7.41	3	D	Fem	DeathTrap	3	1981
6681	25	80	93	16.2	23.9	26.21	24.04	12.75	6.81	4	D	Mal	DeathTrap	3	1981
6682	33	100	105	18.8	24.2	28.61	26.56	15.01	7.91	4	D	Mal	DeathTrap	3	1981
6683	21	88	90	14.1	23	26.32	24.14	NA	6.95	4	D	Fem	DeathTrap	3	1981
6684	38	80	82	16.7	22.9	NA	23.6	13.1	6.94	2	D	Fem	DeathTrap	3	1981
6687	26	90	107	15.4	25.6	26.25	25.72	13.85	7.23	4	D	Mal	DeathTrap	3	1981
6688	21	85	96	16.7	23.4	25.44	23.42	13.45	6.24	2	D	Mal	DeathTrap	3	1981
6689	39	110	116	18.6	24	28.89	26.5	14.02	7.51	4	D	Mal	DeathTrap	3	1981
6690	31	91	91	16.6	21.8	25.6	23.67	12.97	6.6	2	D	Mal	DeathTrap	3	1981
6691	31	90	92	18.6	23.5	26.1	24.54	13.29	6.85	2	D	Mal	DeathTrap	3	1981
6692	21	96	NA	15.8	22	NA	23.47	12.78	6.62	3	D	Fem	DeathTrap	3	1981
6693	22	80	85	18.8	23.2	26.03	23.68	13.06	6.98	4	D	Mal	DeathTrap	3	1981
6695	16	80	NA	15	23.7	24.73	22.74	13.18	6.23	4	D	Mal	DeathTrap	3	1981
6697	20	89	NA	18.8	23.6	25.64	23.58	13.53	6.57	4	D	Mal	DeathTrap	3	1981
6698	25	98	100	17.6	22.8	26.26	24.51	13.51	6.56	4	D	Fem	DeathTrap	3	1981
6699	17	82	NA	16.1	22.4	25.25	23.37	13.42	6.42	3	D	Fem	DeathTrap	3	1981
6700	29	93	104	18.2	22.6	27.33	25.07	14.27	7.08	4	D	Fem	DeathTrap	3	1981
6701	30	99	NA	19.6	23.8	28.17	26.08	14.37	7.81	4	D	Mal	DeathTrap	3	1981
6702	16	74	84	15.4	23.2	25.32	23.38	12.92	6.54	3	D	Fem	DeathTrap	3	1981
6703	21	85	NA	17.8	22.2	26.57	24.1	13.28	6.96	3	D	Mal	DeathTrap	3	1981
6704	21	90	NA	19.4	23	NA	22.99	NA	6.56	3	D	Fem	DeathTrap	3	1981
6705	20	90	NA	16.4	22.3	25.37	23.22	12.97	6.01	2	D	Fem	DeathTrap	3	1981
6706	24	94	NA	17.4	23.4	26.34	24.89	13.62	7.07	3	D	Mal	DeathTrap	3	1981
6707	29	92	95	18.6	22.6	26.6	24.85	13.6	6.88	3	D	Fem	DeathTrap	3	1981
6708	18	82	81	17.4	22.4	25.73	22.44	12.67	6.3	3	D	Mal	DeathTrap	3	1981
6709	29	90	90	18	23.2	25.95	23.62	13.23	6.85	3	D	Mal	DeathTrap	3	1981
6710	28	93	102	16.8	23.6	26.67	25.2	NA	7.65	2	D	Mal	DeathTrap	3	1981
6711	22	88	98	19.9	23	NA	NA	13.54	7.01	3	D	Mal	DeathTrap	3	1981
6712	NA	86	93	16.6	23	NA	NA	NA	NA	4	D	Mal	DeathTrap	3	1981
6713	31	85	90	19.5	23.4	26.27	24.11	13.56	6.66	2	D	Mal	DeathTrap	3	1981
6714	33	90	99	16.9	22.8	27.09	24.96	13.25	7.04	2	D	Mal	DeathTrap	3	1981
6715	16	79	NA	17.8	22.7	25.55	23.68	NA	6.75	3	D	Mal	DeathTrap	3	1981
6716	32	96	97	18.3	24.4	26.75	24.91	13.6	7.19	3	D	Mal	DeathTrap	3	1981
6717	21	85	18.3	18.3	24.5	26.69	24.56	13.1	7.26	3	D	Mal	DeathTrap	3	1981
6718	26	80	94	16.5	22.8	26.39	23.45	12.99	6.86	4	D	Mal	DeathTrap	3	1981
6719	27	86	92	17.4	23.2	26.45	24.38	NA	7.03	3	D	Mal	DeathTrap	3	1981
6720	31	84	91	17	22.9	26.27	24.02	13.51	6.79	3	D	Mal	DeathTrap	3	1981
6721	24	99	92	14.8	23.4	26.16	23.75	NA	6.77	3	D	Mal	DeathTrap	3	1981
6722	23	81	86	17.3	22.8	26.03	23.53	13.14	6.57	2	D	Fem	DeathTrap	3	1981
6723	32	98	94	18.6	23.4	27.08	25.01	13.47	7.03	3	D	Mal	DeathTrap	3	1981
6724	20	83	85	17.6	22	24.63	23.04	12.64	6.42	2	D	Mal	DeathTrap	3	1981
6725	26	98	98.5	18.8	24.5	26.67	24.76	14.04	7.21	2	D	Fem	DeathTrap	3	1981
6726	25	90	102	18	24.6	25.69	23.77	13.26	6.82	3	D	Mal	DeathTrap	3	1981
6727	28	85	103	18.25	24.35	27.39	25.2	13.22	7.32	3	D	Mal	DeathTrap	3	1981
6728	29	90	NA	17.4	22.6	25.29	23.85	13.71	6.69	4	D	Mal	DeathTrap	3	1981
6729	30	90	95	18	23.4	26.92	25.28	NA	7.28	4	D	Mal	DeathTrap	3	1981
6730	19	80	NA	16.6	20.3	23.77	21.92	12.24	6.33	3	D	Fem	DeathTrap	3	1981
6731	19	88	NA	17	24.1	27.07	25.01	14.14	7.26	3	D	Fem	DeathTrap	3	1981
6737	19	81	77	17.2	21.3	25.89	23.72	13.37	6.82	4	D	Fem	DeathTrap	3	1981
6738	18	88	84	22.4	22.8	27.26	24.26	13.58	7.19	4	D	Fem	DeathTrap	3	1981
6739	29	94	NA	19.4	22.2	25.8	24.21	13.56	6.89	4	D	Fem	DeathTrap	3	1981
6740	31	104	113	21.2	22.8	NA	NA	13.87	7.55	4	D	Fem	DeathTrap	3	1981
6741	23	85	95	16.9	21.4	25.81	23.7	13.12	6.36	4	D	Fem	DeathTrap	3	1981
6742	20	81	NA	17.8	23.8	NA	NA	12.62	6.59	3	D	Fem	DeathTrap	3	1981
6744	14	74	NA	16.7	22.2	NA	22.62	12.7	6.3	2	D	Fem	DeathTrap	3	1981
6747	28	90	91	15.7	23.2	25.6	23.24	13.07	6.77	3	D	Mal	DeathTrap	3	1981
7655	17.5	84	75	19.9	20.8	23.67	21.53	12.2	6.09	3	D	Fem	DeathTrap	3	1978
7656	28	97	94	18	NA	NA	24.36	13.69	6.77	4	D	Fem	DeathTrap	3	1978
7657	23	70	NA	18.7	21.9	NA	22.09	13.5	6.44	2	D	Fem	DeathTrap	3	1978
7658	34	98	97	21	22.7	27.94	25.94	14.28	7.05	4	D	Fem	DeathTrap	3	1978
7659	29.5	100	NA	19.6	24	NA	NA	13.91	6.88	2	D	Mal	DeathTrap	3	1978
7660	38	109	101	20	23.8	27.01	24.21	13.28	7.07	4	D	Mal	DeathTrap	3	1978
7661	27	101	91	18.2	21.6	25.5	23.12	13.09	6.11	3	D	Mal	DeathTrap	3	1978
7662	38	109	NA	20.5	23	29.06	26.67	13.64	7.95	4	D	Mal	DeathTrap	3	1978
7663	35.5	105	94	19.5	24.8	NA	NA	NA	NA	NA	D	Mal	DeathTrap	3	1978
7664	44	105	116	20.6	23.7	28.55	26.07	14.49	7.63	4	D	Mal	DeathTrap	3	1978
7665	21.5	80	79	20	20.8	NA	NA	NA	NA	NA	D	Mal	DeathTrap	3	1978
7666	41	104	NA	21.5	24.8	28.09	25.54	13.93	7.35	4	D	Mal	DeathTrap	3	1978
7667	35	110	110	20.4	24.2	27.96	25.62	14.11	7.05	4	D	Mal	DeathTrap	3	1978
22626	35	111	NA	20.1	24.3	27.6	25.14	14.01	7.1	4	D	Mal	DeathTrap	5	1979
22632	NA	100	NA	18.6	24.2	28.01	25.79	NA	7.42	4	D	Mal	DeathTrap	11	1978
22633	25	92	103	20.1	24.4	25.6	23.52	12.97	6.45	3	S	Fem	LiveTrap	9	1980
22634	NA	90	83	17.6	20.4	24.94	23.14	NA	6.47	3	D	Mal	DeathTrap	11	1978
22637	27	98	NA	20	24.5	27.18	24.51	13.28	6.79	4	D	Mal	DeathTrap	6	1979
22638	39	105	109	22	24.4	NA	NA	NA	7	3	S	Mal	LiveTrap	6	1979
22640	22.5	90	NA	18.4	22.9	26.35	23.71	13.44	6.68	2	D	Mal	DeathTrap	6	1979
22644	31	110	107	20.6	23.8	NA	NA	NA	7.1	3	S	Mal	LiveTrap	6	1980
22645	NA	94	120	18.5	22.5	27.56	26.02	13.14	7.54	4	D	NA	DeathTrap	11	1978
22647	30	103	NA	19	24	NA	NA	NA	6.89	4	D	NA	DeathTrap	6	1979
22949	31.5	101	109	19	19	27.04	25.03	14.08	7.18	3	D	NA	DeathTrap	8	1978
22951	25	100	115	21	22	27.1	25.3	13.18	7.32	3	D	Mal	DeathTrap	10	1979
22952	NA	85	91	17.8	22.6	24.57	22.75	12.09	6.3	2	D	Mal	DeathTrap	3	1979
22953	30	97	112	22.4	22.2	26.44	24.11	13.33	6.92	3	S	Fem	LiveTrap	12	1980
22954	33	106	118	19.4	24	28.09	25.84	13.93	7.11	4	S	Mal	LiveTrap	12	1980
22959	32.5	106	112	21	23	27.82	25.44	13.63	7.31	4	S	Mal	LiveTrap	12	1980
22961	32.5	106	115	18.6	24	28.2	25.76	13.57	7.11	4	S	Fem	LiveTrap	12	1980
22962	24	90	101	17.8	24	26.22	23.97	13.6	6.44	2	D	Fem	DeathTrap	4	1979
22964	24	90	106	19	24	27.53	24.08	13.18	6.77	3	S	Fem	LiveTrap	10	1979
22966	35	110	122	21.4	23.2	27.51	25.75	14.04	7.37	3	D	Mal	DeathTrap	10	1979
22967	31	110	116	23	21.6	NA	NA	NA	7.34	3	D	Mal	DeathTrap	10	1979
22971	NA	97	110	17	23.5	26.78	25.09	12.45	7.28	4	D	Mal	DeathTrap	9	1979
22974	29	101	113	19.5	24	27.16	24.58	13.44	6.97	2	S	Fem	LiveTrap	9	1980
22975	27	100	108	20	25	27.3	24.94	14.16	7.06	3	S	Fem	LiveTrap	9	1980
22976	35	105	115	18	24	28.3	26.1	14.11	7.43	3	S	Mal	LiveTrap	9	1980
22977	30	100	104	18	23	27.4	25.25	13.81	7.01	2	S	Fem	LiveTrap	9	1980
22978	28	98	103	19.5	23	26.76	24.43	13.49	6.87	2	S	Fem	LiveTrap	9	1980
22979	37	108	109	19	25	28.36	25.18	13.58	7.41	1	S	Mal	LiveTrap	9	1980
22980	37	104	109	19	24.5	27.75	25.15	13.49	7.24	2	S	Mal	LiveTrap	9	1980
22981	40	105	114	20	24	NA	NA	NA	7.42	4	S	Mal	LiveTrap	9	1980
22982	39	105	124	18.5	24	28.54	25.76	14.19	7.3	3	S	Fem	LiveTrap	9	1980
22983	32	100	96	17.3	NA	27.35	25	13.08	7.01	4	S	Mal	LiveTrap	3	1979
22984	32	95	101	19.7	22.7	27.23	24.53	13.27	7.03	4	D	Fem	DeathTrap	3	1979
22986	NA	96	107	21	23.7	27.94	25.96	NA	7.6	4	D	Fem	DeathTrap	3	1979
22987	NA	82	80	18	22.4	23.59	22.35	NA	6.01	3	D	Fem	DeathTrap	3	1979
24133	42	100	113	23	24	28.79	26.17	13.8	7.12	2	S	Mal	LiveTrap	9	1980
24134	39	105	109	23	24	29.64	26.37	14.44	7.3	4	S	Mal	LiveTrap	9	1980
24135	48	114	87	21.4	26.6	26.99	25.66	14.52	7.09	4	S	Mal	LiveTrap	9	1980
24174	37	NA	NA	18	26	27.95	25.12	14.37	7.11	3	D	Mal	DeathTrap	10	1979
24177	NA	94	NA	19	23	NA	25.45	13.09	6.93	3	S	Mal	LiveTrap	2	1979
24182	NA	105	109	NA	22.2	27.11	25.44	NA	7.04	3	D	Mal	DeathTrap	3	1979
24183	34	117	NA	21.6	23.6	26.57	25.51	14.12	7.18	4	D	Mal	DeathTrap	10	1979
24185	28	96	NA	21.4	23	25.83	23.18	13.25	6.69	3	S	Mal	LiveTrap	4	1980
24186	34	103	106	21.8	21.8	27.71	25.23	NA	7.14	3	S	NA	LiveTrap	9	1980
24187	15	81	60	16.8	16	NA	NA	NA	NA	NA	NA	Mal	LiveTrap	10	1979
24189	36	112	NA	20.6	23	NA	NA	NA	NA	NA	NA	Mal	DeathTrap	10	1979
24194	27	97	NA	18.4	23	NA	NA	NA	NA	NA	NA	Fem	DeathTrap	3	1979
24195	NA	100	118	19	23.3	NA	NA	NA	NA	NA	NA	Mal	DeathTrap	3	1979
24197	16	85	NA	17.6	16.6	NA	NA	NA	NA	NA	NA	Fem	DeathTrap	9	1978
24198	NA	100	100	16.3	23	NA	NA	NA	NA	NA	NA	Mal	DeathTrap	3	1979
24199	14	75	91	14	16	NA	NA	NA	NA	NA	NA	Mal	DeathTrap	9	1978
24200	NA	89	92	17	21.8	NA	NA	NA	NA	NA	NA	Mal	DeathTrap	1	1979
24202	NA	96	110	18.8	23.9	NA	NA	NA	NA	NA	NA	Mal	DeathTrap	3	1979
24204	NA	96	108	19	24	NA	NA	NA	NA	NA	NA	Mal	DeathTrap	3	1979
24205	22	85	101	17.5	24	NA	NA	NA	NA	NA	NA	Mal	LiveTrap	3	1979
24206	32	109	102	20.8	22	NA	NA	NA	NA	NA	S	Mal	LiveTrap	7	1980
24208	26	97	NA	18	22.5	26.6	24.15	13.19	6.98	4	D	Mal	DeathTrap	6	1979
24210	13	78	76	16	22	NA	NA	NA	5.81	2	D	Fem	DeathTrap	10	1979
24211	NA	101	108	20.6	23	NA	NA	NA	7.06	4	S	Mal	LiveTrap	3	1980
24212	NA	109	118	19.5	23.3	27.68	25.71	14.14	7.45	5	D	NA	DeathTrap	3	1979
24213	NA	92	116	17.8	23	27.33	25.06	13.2	7.18	4	D	NA	DeathTrap	3	1980
24215	NA	75	88	16.7	22.6	24.56	23.11	12.35	6.39	3	D	Fem	DeathTrap	3	1980
24216	NA	80	94	19.9	23.3	25.72	23.87	12.43	6.57	2	D	Mal	DeathTrap	10	1978
24217	13	89	95	15.8	23	26.88	24.85	13.84	6.86	4	D	Fem	DeathTrap	3	1981
24218	22	95	95	28.1	22.8	25.42	22.63	12.83	6.05	3	S	Mal	LiveTrap	7	1980
24256	20	68	23	16	NA	NA	NA	NA	6.87	2	D	Mal	DeathTrap	5	1981
24271	NA	103	102	16.9	22.8	27.36	25.8	13.17	7.42	4	D	Mal	DeathTrap	3	1981
24272	NA	85	97	18	23.5	26.38	24.2	13.49	6.64	4	D	Mal	DeathTrap	3	1981
24273	NA	70	80	16.4	21.4	24.31	22.11	12.4	6.2	4	D	Mal	DeathTrap	3	1981
24275	35	110	111	21.2	24.7	NA	24.84	14.07	6.31	3	D	Mal	DeathTrap	9	1979
24288	34	100	113	21.6	24	25.55	24.71	13.87	6.98	4	S	Mal	LiveTrap	12	1980
24289	36.5	106	120	20.05	23.4	28.28	25.85	13.91	7.39	4	S	Mal	LiveTrap	12	1980
24290	38.3	115	117	22.7	21.7	NA	NA	NA	NA	NA	NA	Mal	DeathTrap	12	1980
24292	NA	100	105	16	23	NA	NA	NA	NA	NA	NA	Fem	DeathTrap	3	1979
24294	NA	92	105	18.6	23	NA	NA	NA	NA	NA	NA	Mal	DeathTrap	10	1978
24295	27	100	NA	22	96	NA	NA	NA	NA	NA	NA	Mal	DeathTrap	NA	1978
24298	35	110	117	20	25	NA	NA	NA	NA	NA	NA	Mal	LiveTrap	NA	1980
24299	NA	99	108	16.7	22.6	NA	NA	NA	NA	NA	NA	Mal	LiveTrap	NA	1980
24301	NA	66	67	13	16	NA	NA	NA	NA	NA	NA	Mal	LiveTrap	NA	1980
24302	NA	93	106	19	24	NA	NA	NA	NA	NA	NA	Mal	LiveTrap	NA	1980
24303	25	95	106	18	22.4	NA	NA	NA	NA	NA	S	Fem	LiveTrap	12	1980
24304	44	109	113	21.4	24	NA	NA	NA	NA	NA	S	Mal	LiveTrap	12	1980
24305	NA	100	110	18.7	23	NA	NA	NA	NA	NA	NA	Mal	LiveTrap	NA	1980
24306	NA	110	122	19	24.4	NA	NA	NA	NA	NA	NA	Mal	LiveTrap	NA	1979
24307	NA	101	NA	16.7	23	NA	NA	NA	NA	NA	NA	Mal	DeathTrap	3	1979
24308	NA	91	104	18	23	NA	NA	NA	NA	NA	NA	Mal	LiveTrap	NA	1980
24309	NA	80	98	16	21	NA	NA	NA	NA	NA	S	Mal	LiveTrap	3	1980
24310	22.3	91	95	20	24	NA	NA	NA	NA	NA	S	Fem	LiveTrap	3	1980
24311	17.2	85	96	19.7	22.1	NA	NA	NA	NA	NA	S	Mal	LiveTrap	3	1980
24312	NA	81	105	19.6	26.3	NA	NA	NA	NA	NA	S	Mal	LiveTrap	3	1980
24313	33	105	106	22.3	NA	NA	NA	NA	NA	NA	NA	NA	LiveTrap	3	1979
24314	22	85	95	16.5	22.8	NA	NA	NA	NA	NA	S	NA	LiveTrap	3	1980
24315	34	95	111	18.4	23.6	NA	NA	NA	NA	NA	S	Mal	LiveTrap	12	1980
24316	22	109	120	20.5	22.2	NA	NA	NA	NA	NA	S	Fem	LiveTrap	12	1980
24317	19.5	85	NA	21	23.4	NA	NA	NA	NA	NA	S	Fem	LiveTrap	12	1980
24318	25	100	101	19.5	23.5	NA	NA	NA	NA	NA	S	Fem	LiveTrap	12	1980
24319	30	103	111	20	23.1	NA	NA	NA	NA	NA	S	Fem	LiveTrap	12	1980
24320	25.2	105	NA	18.4	22	NA	NA	NA	NA	NA	NA	Mal	DeathTrap	12	1980
24321	NA	89	100	17	23	NA	NA	NA	NA	NA	NA	Fem	DeathTrap	12	1979
24323	28.5	100	98	16.6	24.5	NA	NA	NA	NA	NA	NA	Mal	DeathTrap	7	1979
24324	NA	103	110	18.27	23.7	NA	NA	NA	NA	NA	NA	Mal	DeathTrap	1	1980
24325	NA	101	120	18	23.6	NA	NA	NA	NA	NA	NA	Mal	DeathTrap	1	1980
24326	NA	82	NA	17	21.3	NA	NA	NA	NA	NA	NA	Fem	DeathTrap	12	1978
24327	35	105	111	20.6	24.5	NA	NA	NA	NA	NA	NA	Mal	DeathTrap	3	1981
24328	30	111	108	20.7	23	NA	NA	NA	NA	NA	NA	Mal	DeathTrap	10	1979
24334	NA	90	NA	19.4	23.4	NA	NA	NA	NA	NA	NA	Fem	DeathTrap	9	1978
24335	28	99	93	21.1	22.6	NA	NA	NA	NA	NA	NA	Mal	DeathTrap	2	1980
24338	28.5	106	92	19.2	23	NA	NA	NA	NA	NA	NA	Mal	DeathTrap	4	1978
24340	25	90	84	19	23.6	NA	NA	NA	NA	NA	NA	NA	LiveTrap	3	1979
24341	28.5	105	NA	21	88	NA	NA	NA	NA	NA	NA	Mal	LiveTrap	10	1979
24342	27	99	115	NA	24.5	NA	NA	NA	NA	NA	NA	Fem	LiveTrap	NA	1980
24343	NA	106	NA	18.3	22.3	NA	NA	NA	NA	NA	NA	Mal	DeathTrap	3	1979
24344	NA	83	106	17.4	22.4	NA	NA	NA	NA	NA	NA	Fem	DeathTrap	10	1978
24345	NA	94	NA	17.6	22.7	NA	NA	NA	NA	NA	NA	Mal	DeathTrap	3	1979
24346	NA	82	94	17.3	21.9	NA	NA	NA	NA	NA	NA	Fem	DeathTrap	3	1979
24352	NA	103	115	18	24	28.33	26.12	13.39	7.04	4	D	Mal	DeathTrap	12	1978
24353	28	103	99	20.3	NA	28.41	25.96	14.46	7.45	4	S	NA	LiveTrap	12	1979
24354	30	100	118	22.5	23	27.72	25.36	13.94	7.62	3	S	Fem	LiveTrap	9	1980
24355	31	92	NA	15.7	23.5	27.13	24.91	13.14	7.06	2	S	Mal	LiveTrap	7	1980
24356	38	110	NA	18.8	21.6	27.69	25.55	14.1	7.48	4	S	Fem	LiveTrap	4	1980
24357	30	96	110	21.1	24.4	28.45	26.28	14.5	7.48	4	S	Fem	LiveTrap	2	1981
24358	32	105	96	21.1	22.9	NA	NA	14.38	7.18	4	D	Fem	DeathTrap	3	1981
24359	29	105	104	21	22.2	27.01	25.19	13.81	6.81	4	D	Fem	DeathTrap	3	1981
24360	32	105	98	22	23.3	NA	NA	NA	NA	4	D	Fem	DeathTrap	3	1981
24361	25.5	90	96	19.8	24	26.4	24.29	13.18	7.19	4	D	Mal	DeathTrap	3	1981
24362	22	90	93	20.8	23.5	25.04	23.34	12.73	6.42	4	D	Fem	DeathTrap	3	1981
24585	NA	95	98	16.9	22.8	25.43	23.27	12.29	6.52	3	D	Mal	DeathTrap	2	1979
24586	28	104	119	NA	23.2	26.59	24.2	12.74	6.92	4	D	Mal	DeathTrap	3	1981
24587	NA	84	NA	17.8	22.3	26.57	24.81	12.86	6.86	4	D	Fem	DeathTrap	NA	1980
24588	NA	89	97	16.5	22.5	26.36	23.9	12.46	6.62	4	D	Fem	DeathTrap	3	1979
24589	NA	95	103	NA	23	25.29	23.47	12.08	6.52	4	D	Fem	DeathTrap	NA	1979
24590	NA	102	103	19	NA	27.08	25.24	13.6	6.9	4	D	Mal	DeathTrap	NA	1980
24591	NA	82	104	17	23.4	25.47	23.37	12.76	6.55	3	D	Fem	DeathTrap	NA	1980
24592	NA	96	NA	18	23.4	28.41	25.41	13.14	7.15	4	D	Mal	DeathTrap	NA	1980
24616	30	107	96	17.4	20	NA	NA	NA	NA	NA	NA	Mal	DeathTrap	3	1979
24618	33	108	104	17.7	22.4	NA	NA	NA	NA	NA	NA	NA	DeathTrap	5	1978
24625	16.2	97	NA	NA	NA	NA	NA	NA	NA	NA	NA	Fem	DeathTrap	5	1978
24635	33	109	94	18.5	21.5	NA	NA	NA	NA	NA	NA	Mal	DeathTrap	3	1978
24642	52	125	103	18.5	23.1	NA	NA	NA	NA	NA	NA	Mal	DeathTrap	3	1978
24643	44	110	120	18.5	23	NA	NA	NA	NA	NA	NA	Mal	DeathTrap	5	1978
24663	33	110	99	16.4	21.2	NA	NA	NA	NA	NA	NA	Mal	DeathTrap	5	1978
24664	36	112	100	20	24	NA	NA	NA	NA	NA	NA	Mal	DeathTrap	5	1978
24667	21	105	109	21	22	NA	NA	NA	NA	NA	NA	Fem	DeathTrap	5	1978
30191	18.82	97	114	17.65	23.49	25.76	23.77	13.88	6.51	4	D	Fem	LiveTrap	1	2006
30192	15.12	87	95	15.51	24.22	25.51	22.7	13.19	6.66	4	D	Mal	LiveTrap	1	2007
30193	16.06	85	94	16.58	23.16	25.04	22.85	13.2	6.48	4	D	Fem	LiveTrap	1	2006
30194	23.99	102	106	17.84	22.78	26.8	24.5	13.47	7.29	4	D	Fem	LiveTrap	4	2006
30195	27.75	100	116	16.99	23.64	27.4	25.24	14.03	7.5	5	D	Mal	LiveTrap	4	2006
30196	17.91	96	96	16.19	22.73	25.81	23.71	12.98	6.85	4	D	Fem	LiveTrap	4	2006
30197	23.05	94	106	16.13	24	26.94	24.92	13.52	7.25	5	D	NA	LiveTrap	4	2006
30198	34.13	107	81	17.59	25.42	29.36	27.35	14.77	8.1	5	D	Mal	LiveTrap	1	2007
30199	23.04	96	106	18.98	23.7	28.11	25.97	13.63	7.59	5	D	Mal	LiveTrap	1	2007
30200	19.56	80	96	16.42	23.23	25.22	23.32	12.59	6.75	4	D	Mal	LiveTrap	3	2006
30201	21.8	103	101	18.47	23.03	27.57	25.65	13.97	7.52	5	D	Mal	LiveTrap	3	2006
30202	26.84	102	88	14.78	22.81	NA	NA	12.67	7	4	D	Mal	LiveTrap	3	2006
30203	22.51	95	101	15.88	23.16	27.18	25	13.3	7.71	4	D	Fem	LiveTrap	3	2006
30204	24.21	88	90	14.7	22.47	26.03	23.6	13.19	6.42	4	D	Mal	LiveTrap	3	2006
30205	22.29	97	98	15.5	24.09	26.28	24.26	13.36	6.83	4	D	Mal	LiveTrap	3	2006
30206	25.65	106	115	16.34	23.46	27.43	25.35	14.2	7.38	5	D	Mal	LiveTrap	3	2006
30207	16.64	89	81	14.59	21.63	24.9	22.68	13.34	6.65	3	D	Fem	LiveTrap	3	2006
30208	24.29	100	96	18.11	22.78	26.41	24.53	13.43	7.49	4	D	Mal	LiveTrap	3	2006
30209	16.69	85	90	16.53	21.66	24.39	22.51	12.56	6.51	5	D	Fem	LiveTrap	3	2006
4725046	31.5	105	108	16	24	27.57	25.66	13.69	7.16	4	S	Fem	LiveTrap	1	2006
4726706	28	111	96	13	24	NA	25.69	13.87	6.97	3	S	Mal	LiveTrap	3	2006
4731160	28	101.5	103	13	23	27.22	24.98	13.9	7.19	4	S	Fem	LiveTrap	3	2007
4735654	32.5	113	115.5	15	25	27.99	25.75	14.23	7.4	4	S	Mal	LiveTrap	1	2007
4738044	19	94	86	14	23	25.8	24.2	12.94	6.41	1	S	Fem	LiveTrap	10	2006
041/041	33	101	94	18.5	21.5	NA	NA	NA	NA	NA	M	Mal	DeathTrap	3	1978
089/089	39	111	110	21	22	NA	NA	NA	NA	5	M	Mal	DeathTrap	3	1978
1007M/1006M	35.5	111	120	20.1	24	NA	NA	NA	NA	4	M	Mal	DeathTrap	5	1979
103/703	39	103	114	19.2	23	NA	NA	NA	NA	NA	M	Mal	DeathTrap	3	1979
1036/1035	27	98	108	20	24	NA	NA	NA	NA	4	M	Mal	DeathTrap	6	1979
1050/1049	22.5	90	96	18.4	22.9	NA	NA	NA	NA	2	M	Mal	DeathTrap	6	1979
1059M/1058M	35	92	105	18.6	23	NA	NA	NA	NA	3	M	Mal	DeathTrap	10	1978
1071M/1070M	35	96	109	16.6	22.6	NA	NA	NA	NA	3	M	Fem	DeathTrap	10	1978
1075M/1074M	39	102	111	18.4	23.6	NA	NA	NA	NA	3	M	NA	DeathTrap	10	1978
1078M/1076M	39	110	122	19	24.4	NA	NA	NA	NA	3	M	Mal	DeathTrap	10	1978
1100M/1099M	42	105	109	NA	22.2	NA	NA	NA	NA	3	M	Mal	DeathTrap	3	1979
1133M/1132M	28	94	NA	17.6	22.7	NA	NA	NA	NA	3	M	Mal	DeathTrap	3	1979
1135M/1134M	32	NA	103	20.4	23.8	NA	NA	NA	NA	2	M	Mal	DeathTrap	3	1979
1137M/1136M	27	82	80	18	22.4	NA	NA	NA	NA	2	M	Fem	DeathTrap	3	1979
1149M/1148M	37	92	102	16.5	22.5	NA	NA	NA	NA	3	M	Fem	DeathTrap	1	1979
1151M/1150M	29	93	99	17	23.3	NA	NA	NA	NA	3	M	Mal	DeathTrap	1	1979
1157M/1156M	35	106	NA	18.3	22.3	NA	NA	NA	NA	3	M	Fem	DeathTrap	3	1979
1161M/1160M	34	90	103	18	22.9	NA	NA	NA	NA	2	M	Mal	DeathTrap	3	1979
1165M/1164M	30	89	92	17	21.8	NA	NA	NA	NA	4	M	Mal	DeathTrap	2	1979
1182M/1181M	36	100	100	10.4	23.1	NA	NA	NA	NA	3	M	Mal	DeathTrap	1	1979
1186M/1185M	43	96	110	18.8	23.9	NA	NA	NA	NA	4	M	Mal	DeathTrap	3	1979
1188M/1187M	29	95	95	18	21.8	NA	NA	NA	NA	2	M	Fem	DeathTrap	1	1979
1515/1515	35.8	111	114	19	22.1	NA	NA	NA	NA	NA	M	NA	DeathTrap	5	1978
1518/1518	33	108	104	17.7	22.4	NA	NA	NA	NA	NA	M	Mal	DeathTrap	5	1978
1588/1588	32	110	99	16.4	21.2	NA	NA	NA	NA	NA	M	Mal	DeathTrap	5	1978
1593/1593	26	100	103	18.4	22	NA	NA	NA	NA	NA	M	Mal	DeathTrap	5	1978
18/18	18.5	85	70	17.4	22.2	NA	NA	NA	NA	3	M	Fem	DeathTrap	3	1978
1967/1967	16.2	97	NA	NA	NA	NA	NA	NA	NA	NA	M	Fem	DeathTrap	5	1978
2248/2248	27	120	NA	19.2	24.1	NA	NA	NA	NA	NA	M	Mal	DeathTrap	3	1978
22627(1013M/1012M)	35	95	110	21	23.6	28.06	25.83	13.96	7.51	5	M	Fem	DeathTrap	5	1979
22628(938M/937M)	27.5	97	NA	18	23.5	27.24	24.91	13.47	6.97	3	M	Fem	DeathTrap	5	1979
22629(1048/1047)	37.5	111	100	22.5	23	28.36	26.27	13.88	7.23	3	M	Mal	DeathTrap	5	1979
22630(942M/941M)	23.5	90	114	17	24.2	27.78	25.02	13.64	6.98	2	M	Mal	DeathTrap	5	1979
22631(X418/X417)	32	104	100	15.8	21	26.83	24.51	NA	6.88	2	M	Fem	DeathTrap	11	1979
22635(633M/634M)	28	104	108	19	29.4	26.53	24.31	14.47	6.48	2	M	Mal	DeathTrap	6	1979
22636(1038/1037)	22.8	93	102	17.9	24.5	26.74	23.96	13.04	6.65	2	M	Mal	DeathTrap	6	1979
22639(629M/628M)	26	100	95	18.8	22.4	27.21	25.17	14.41	6.25	3	M	Mal	DeathTrap	6	1979
22641(1030/1029)	27	94	100	18	24	27.13	23.92	14.36	6.47	3	M	Mal	DeathTrap	6	1979
22643(1032/1031)	21	91	105	18.5	24	26.81	23.99	13.28	6.54	2	M	Fem	DeathTrap	6	1979
22646(1026/1025)	21	86	86	18	23.8	26.05	23.53	13.93	6.79	2	M	Mal	DeathTrap	6	1979
22648(1040/1039)	31	97	NA	18.8	24.3	28.33	25.78	13.82	7.12	4	M	Mal	DeathTrap	6	1979
22649(615M/614M)	29	105	103	19.6	23.3	26.72	24.65	13.56	6.85	4	M	Mal	DeathTrap	6	1979
22948(792M/791M)	30	111	120	21.6	24.8	NA	NA	NA	7.16	2	M	Fem	DeathTrap	7	1979
22950(1052M/1051M)	23.5	98	95	18.8	23.2	26.61	24.44	13.15	6.93	2	M	Fem	DeathTrap	8	1978
22955(934M/933M)	33	110	107	20	24.6	27.79	25.87	14.08	6.91	3	M	Mal	DeathTrap	8	1978
22956(757M/756M)	31	106	99	NA	22	26.32	23.96	13.02	6.89	3	M	Fem	DeathTrap	3	1978
22957(1042M/1041M)	31	102	106	20	23.3	26.77	24	13.34	6.48	2	M	Mal	DeathTrap	8	1978
22958(928M/927M)	30	101	104	NA	22.7	27.43	24.62	13.77	6.96	3	M	Mal	DeathTrap	8	1978
22960(837M/M836)	33	97	100	20.6	23.4	NA	NA	NA	6.95	2	M	Mal	DeathTrap	10	1979
22963(X364/X363)	43	104	112	22	24	27.44	25.9	14.94	7.67	4	M	Mal	DeathTrap	2	1980
22965(X366/X365)	39	109	NA	21	25.5	28.88	27.57	14.29	8.09	4	D	Mal	DeathTrap	2	1980
22968(759M/758M)	30	111	100	18.9	21.8	27.36	24.6	13.56	7.26	5	M	Fem	DeathTrap	3	1978
22969(743M/742M)	47	112	118	21.2	23.5	29.92	27.66	14.4	7.99	5	D	Mal	DeathTrap	3	1978
22970(769M/768M)	38	102	113	18.8	23.5	27.24	25.25	14.28	7.42	4	M	Mal	DeathTrap	4	1978
22972(741M/740M)	31	105	NA	18.4	21.9	26.85	24.21	13.26	7.25	4	M	Fem	DeathTrap	3	1978
22973(733M/732M)	40	114	116	NA	NA	28.33	26.13	NA	7.75	4	M	Fem	DeathTrap	3	1978
22985(X438/X437)	26	84	93	18.6	21	26.03	23.59	13.33	6.17	2	M	Mal	DeathTrap	3	1980
22988(Z-53/Z-52)	NA	85	87	16	22.5	25.76	23.26	13.07	6.52	3	M	Fem	DeathTrap	3	1979
22989(X442/X441)	30	100	92	20	23.1	26.24	23.58	13.24	6.64	3	M	Mal	DeathTrap	3	1980
24172(708M/707M)	25	95	86	19.7	23	25.66	22.88	NA	6.65	2	M	Mal	DeathTrap	4	1978
24173(1028/1027)	25.5	86	NA	19	24	NA	NA	NA	NA	3	M	Mal	DeathTrap	6	1979
24176(877M/876M)	28.5	99	93	17	24	26.19	NA	13.37	6.75	4	M	Mal	DeathTrap	4	1979
24178(M845/M844)	29.5	96	NA	19.3	23.2	26.56	24.15	13.78	6.82	3	M	Mal	DeathTrap	10	1979
24179(790M/789M)	18	89	NA	19	21	25.71	23.14	13.24	6.92	3	M	Fem	DeathTrap	7	1979
24180(881M/880M)	33.5	110	102	20.7	23.3	27.23	25.06	13.38	7.23	4	M	Mal	DeathTrap	4	1979
24181(X368/X367)	31	101	97	20.2	24	26.51	24.11	13.41	6.63	3	M	Mal	DeathTrap	2	1980
24184(718M/717M)	40	105	111	20.4	22.5	27.82	25.44	NA	6.97	3	M	Fem	DeathTrap	4	1978
24188(835M/834M)	28	105	102	20.5	22	NA	NA	NA	NA	NA	M	Fem	DeathTrap	10	1979
24190(988M/987M)	25	87	NA	18	24.5	NA	NA	NA	NA	3	M	Fem	DeathTrap	9	1978
24191(X440/X439)	28	92	87	19.7	22	NA	NA	NA	NA	3	M	Mal	DeathTrap	3	1980
24192(731M/730M)	41	103	NA	19	23.6	NA	NA	NA	NA	5	M	Mal	DeathTrap	3	1978
24193(833M/832M)	21.5	79	90	18	22	NA	NA	NA	NA	3	M	Fem	DeathTrap	7	1979
24196(739M/738M)	27	92	92	19	22.3	NA	NA	NA	NA	3	M	Fem	DeathTrap	3	1978
24201(1019M/1018M)	38	108	113	19	24	NA	NA	NA	NA	4	M	Mal	DeathTrap	9	1978
24203(761M/760M)	29	100	94	20.7	21.5	NA	NA	NA	NA	4	M	Mal	DeathTrap	3	1978
24207(Z-43/Z-42)	36	113	115	19	24.4	28.6	25.6	13.98	6.73	2	M	Mal	DeathTrap	12	1979
24209(Z-45/Z-44)	25	101	NA	19.6	21	26.93	24.73	13.58	6.93	4	M	Fem	DeathTrap	12	1979
24274(986M/985M)	36	102	114	20	23.5	28.51	25.73	14.09	7.27	3	M	Mal	DeathTrap	9	1978
24276(994M/993M)	23.6	96	101	18.7	23.6	27.02	24.31	13.6	6.53	3	M	Fem	DeathTrap	9	1978
24277(914M/913M)	26	97	95	20.5	23.3	27.32	24.88	13.64	6.31	3	M	Fem	DeathTrap	9	1979
24278(735M/734M)	31	92	94	18	22.6	26.18	23.66	13.11	6.53	3	M	Fem	DeathTrap	3	1978
24279(932M/931M)	33	110	104	20.3	22.6	27.37	24.59	13.75	7.11	3	M	Mal	DeathTrap	8	1978
24280(958M/957M)	27	96	88	19.3	22	26.17	23.42	13.54	6.57	3	M	Mal	DeathTrap	12	1978
24281(720M/719M)	38	104	106	20	23	28.79	26.23	14.16	7.67	4	M	Fem	DeathTrap	4	1978
24282(965M/964M)	31	109	109	20.8	22.9	28.59	25.87	13.82	7.02	3	M	Mal	DeathTrap	9	1978
24283(952M/951M)	41.5	110	NA	19.6	23.4	28.4	25.83	14.85	7.28	4	M	Mal	DeathTrap	12	1978
24284(586M/585M)	30	101	97	20.4	22.7	NA	NA	NA	6.33	3	M	Mal	DeathTrap	4	1979
24285(992M/991M)	29	98	120	19	24.3	27.75	25.18	13.62	7.1	2	M	Mal	DeathTrap	9	1978
24286(984M/983M)	41	110	118	20	25.5	28.87	27.09	14.6	7.62	4	D	Mal	DeathTrap	9	1978
24287(X398/X397)	30.5	103	NA	21.3	24	27.86	25.37	13.11	7.17	3	M	Mal	DeathTrap	12	1979
24291(X434/X433)	24	81	85	19.4	21.6	NA	NA	NA	NA	3	M	Mal	DeathTrap	3	1980
24293(912M/911M)	29	93	NA	20.7	24	NA	NA	NA	NA	3	M	Mal	DeathTrap	9	1979
24296(755M/754M)	44	115	NA	NA	22.8	NA	NA	NA	NA	5	M	Fem	DeathTrap	3	1978
24297(977M/976M)	36	110	NA	20.4	23	NA	NA	NA	NA	3	M	Mal	DeathTrap	9	1978
24300(Z-39/Z-38)	37	112	105	22.4	24.7	NA	NA	NA	NA	3	M	Mal	DeathTrap	12	1979
24322(962M/961M)	20.5	89	NA	20.4	NA	NA	NA	NA	NA	2	M	Fem	DeathTrap	12	1978
24329(714M/713M)	42	103	NA	19.1	22.5	NA	NA	NA	NA	4	M	Mal	DeathTrap	4	1978
24330(590M/589M)	38.5	102	98	18.4	24.6	NA	NA	NA	NA	5	M	Mal	DeathTrap	4	1979
24331(594M/593M)	37.5	110	110	20.4	24	NA	NA	NA	NA	5	M	Mal	DeathTrap	4	1979
24332(873M/872M)	21	90	NA	19	21.8	NA	NA	NA	NA	3	M	Fem	DeathTrap	4	1979
24333(X430/X429)	24.5	95	86	19	22.4	NA	NA	NA	NA	3	M	Mal	DeathTrap	3	1980
24336(975M/974M)	26.5	104	98	18.7	22.8	NA	NA	NA	NA	2	M	Mal	DeathTrap	9	1978
24337(716M/715M)	31	112	107	15.7	21.7	NA	NA	NA	NA	3	M	Fem	DeathTrap	4	1978
24339(X432/X431)	37	105	116	20	24	NA	NA	NA	NA	4	M	Fem	DeathTrap	3	1980
24347(Z2/Z1)	22	94	110	20.1	25	25.61	23.71	13.1	6.34	2	M	Mal	DeathTrap	7	1979
24348(Z-71/Z-70)	21	76	93	17	22	24.06	22.34	12.36	6.19	1	M	Fem	DeathTrap	12	1978
24349(Z-41/Z-40)	27	102	106	19	22.6	26.91	24.46	13.21	7.09	3	M	Fem	DeathTrap	12	1979
24350(1034/1033)	23.5	85	98	18	23.8	25.94	23.56	12.9	6.46	2	M	Mal	DeathTrap	6	1979
24351(X396/X395)	38	106	108	20.8	24	28.82	26.32	14.4	7.53	4	M	Mal	DeathTrap	1	1980
24617(1997/1997)	29	104	100	20	23.3	NA	NA	NA	NA	NA	M	Mal	DeathTrap	4	1978
24619(X360/X359)	21.5	93	80	19	23	NA	NA	NA	NA	NA	M	Mal	DeathTrap	2	1980
24620(3358/3358)	23	100	104	17	23	NA	NA	NA	NA	NA	M	Mal	DeathTrap	5	1978
24621(1529/1529)	29	105	109	20.6	23.5	NA	NA	NA	NA	NA	M	Mal	DeathTrap	5	1978
24622(1550/1550)	36	110	108	20.5	23.4	NA	NA	NA	NA	NA	M	Mal	DeathTrap	5	1978
24623(1753/1753)	36	112	116	19.5	23.4	NA	NA	NA	NA	NA	M	Mal	DeathTrap	7	1978
24624(2262/2262)	23	101	107	19	23.7	NA	NA	NA	NA	NA	M	Fem	DeathTrap	7	1978
24626(2202/2202)	29	110	NA	20.7	23	NA	NA	NA	NA	NA	M	Fem	DeathTrap	7	1978
24627(1943/1943)	27	105	NA	20.6	NA	NA	NA	NA	NA	NA	M	Mal	DeathTrap	5	1978
24628(1799/1799)	14	80	NA	14.2	20.8	NA	NA	NA	NA	NA	M	Mal	DeathTrap	7	1978
24629(591/591)	38	107	116	20.5	24	NA	NA	NA	NA	3	M	Mal	DeathTrap	2	1978
24630(332/332)	24	102	109	18.2	22.9	NA	NA	NA	NA	4	M	Mal	DeathTrap	12	1978
24631(290/290)	25	94	NA	16.9	22.1	NA	NA	NA	NA	3	M	Fem	DeathTrap	2	1978
24632(301/301)	23	89	91	17	22.9	NA	NA	NA	NA	2	M	Fem	DeathTrap	2	1978
24633(282/282)	31.9	113	113	21.2	22.4	NA	NA	NA	NA	4	M	Mal	DeathTrap	12	1978
24634(2272/2272)	24	110	100	20.4	23.3	NA	NA	NA	NA	NA	M	Mal	DeathTrap	3	1978
24636(1968/1968)	28	98	97	NA	21.6	NA	NA	NA	NA	NA	M	Fem	DeathTrap	4	1978
24637(1900/1900)	29	100	95	18.5	22	NA	NA	NA	NA	NA	M	Mal	DeathTrap	3	1978
24638(1559/1559)	38	105	109	15.6	22	NA	NA	NA	NA	NA	M	Mal	DeathTrap	4	1978
24639(1551/1551)	32	113	NA	22	21.6	NA	NA	NA	NA	NA	M	Fem	DeathTrap	5	1978
24640(25/25)	27.5	103	86	23	21	NA	NA	NA	NA	3	M	Mal	DeathTrap	3	1978
24641(589/589)	25	100	88	18.2	22.7	NA	NA	NA	NA	NA	M	Fem	DeathTrap	3	1978
24644(991/991)	33	105	NA	18.6	23	NA	NA	NA	NA	3	M	Mal	DeathTrap	3	1978
24645(55/55)	32	97	96	23	21.9	NA	NA	NA	NA	NA	M	Mal	DeathTrap	3	1978
24646(846/846)	18	NA	NA	17.5	21.4	NA	NA	NA	NA	2	M	Fem	DeathTrap	12	1978
24647(801/801)	32	116	114	19.5	24	NA	NA	NA	NA	5	M	Mal	DeathTrap	12	1978
24648(3284/3284)	21	NA	NA	19.2	23	NA	NA	NA	NA	NA	M	Fem	DeathTrap	6	1978
24649(3213/3213)	28	90	101	NA	NA	NA	NA	NA	NA	NA	M	Mal	DeathTrap	6	1978
24650(1992/1992)	27.5	100	113	17.8	23.7	NA	NA	NA	NA	NA	M	Fem	DeathTrap	6	1978
24651(3269/3269)	25	96	NA	19	22	NA	NA	NA	NA	NA	M	Fem	DeathTrap	6	1978
24652(1911/1911)	32	106	NA	NA	23.7	NA	NA	NA	NA	NA	M	Mal	DeathTrap	6	1978
24653(1987/)	38	115	110	20.6	21.8	NA	NA	NA	NA	NA	M	Mal	DeathTrap	6	1978
24654(3227/3227)	21	92	95	18.6	21.1	NA	NA	NA	NA	NA	M	Fem	DeathTrap	6	1978
24655(477/477)	32	95	102	20.4	22.8	NA	NA	NA	NA	4	M	Mal	DeathTrap	2	1978
24656(850/850)	26	108	105	19.4	22.6	NA	NA	NA	NA	3	M	Fem	DeathTrap	12	1978
24657(840/840)	28	110	117	21.3	24.1	NA	NA	NA	NA	4	M	Mal	DeathTrap	12	1978
24658(1595/1595)	33	109	110	17	22	NA	NA	NA	NA	NA	M	Fem	DeathTrap	5	1978
24659(1538/1538)	25	97	92	16.9	21.5	NA	NA	NA	NA	NA	M	Fem	DeathTrap	5	1978
24660(3351/3351)	40	120	109	20	22	NA	NA	NA	NA	NA	M	Mal	DeathTrap	5	1978
24661(1541/1541)	45	117	111	18.1	21	NA	NA	NA	NA	NA	M	Fem	DeathTrap	5	1978
24662(3343/3343)	30	107	104	19.6	24	NA	NA	NA	NA	NA	M	Mal	DeathTrap	5	1978
24665(1590/1590)	26	103	105	19.5	24	NA	NA	NA	NA	NA	M	Fem	DeathTrap	5	1978
24666(1552/1552)	35	110	109	19.5	23.5	NA	NA	NA	NA	NA	M	Fem	DeathTrap	5	1978
24754(472/472)	32	109	117	20.7	24	NA	NA	NA	NA	5	M	Mal	DeathTrap	12	1978
256/256	29	NA	NA	17.9	21	NA	NA	NA	NA	NA	M	Fem	DeathTrap	2	1979
260/260	43	106	104	19.5	23.9	NA	NA	NA	NA	NA	M	Mal	DeathTrap	2	1979
270/270	37	93	93	16.4	21.8	NA	NA	NA	NA	NA	M	Fem	DeathTrap	1	1979
274/274	16	69	76	16	22.15	NA	NA	NA	NA	NA	M	Mal	DeathTrap	1	1979
285/285	26	90	94	17	21.8	NA	NA	NA	NA	NA	M	Fem	DeathTrap	2	1979
298/298	26	98	NA	18.7	21.4	NA	NA	NA	NA	NA	M	Fem	DeathTrap	2	1979
301/301(1)	23	89	91	17	22.9	NA	NA	NA	NA	NA	M	Fem	DeathTrap	11	1978
3316/3316	30	107	96	17.4	20	NA	NA	NA	NA	4	M	Mal	DeathTrap	3	1978
3369/3369	36	112	100	20	24	NA	NA	NA	NA	4	M	Mal	DeathTrap	3	1978
346/346	36	109	NA	20.3	24.2	NA	NA	NA	NA	4	M	Mal	DeathTrap	11	1978
361/379	29	102	105	21	21.8	NA	NA	NA	NA	4	M	Fem	DeathTrap	1	1979
36MP	20.5	101	80	14	23	26.86	24.37	13.21	7.3	4	D	Mal	LiveTrap	1	2007
37MP	25.5	101	115	16	22	28.01	25.3	13.83	7.1	5	D	Fem	LiveTrap	3	2007
38MP	21	96	92	14	23	26.07	24.85	12.84	6.78	4	D	Fem	LiveTrap	3	2007
39MP	26	105	102	16	24	27.96	25.14	13.72	7.2	4	D	Mal	LiveTrap	3	2007
40MP	29	102	106	14	24	27.88	25.81	14.08	7.63	5	D	Mal	LiveTrap	3	2007
43MP	20	96	103	14	21	26.17	24.78	13.97	6.88	4	D	Fem	LiveTrap	2	2007
45MP	18	86	48	14	22	25.49	23.99	13.03	6.69	4	D	Fem	LiveTrap	3	2007
47MP	20.5	99	105	14	24	26.48	24.21	12.62	6.88	4	D	Mal	LiveTrap	4	2007
52MP	20.5	94	92	14	22	26.48	24.04	13.35	6.93	4	D	Mal	LiveTrap	3	2007
54MP	21.5	94	100	16	23	26.94	24.46	13.3	6.92	4	D	Fem	LiveTrap	1	2007
55MP	27	104	99	14	23	26.9	24.61	13.62	7.22	5	D	Mal	LiveTrap	1	2006
56MP	23	89	86	16	23.5	27.55	24.91	13.18	7.28	4	D	Mal	LiveTrap	1	2006
5791(779M/778M)	33	103	109	19.3	24	26.58	24.53	13.72	7.33	3	M	Fem	DeathTrap	4	1978
5792(765M/764M)	34	104	104	19.4	24.7	27.09	24.99	13.25	7.41	4	M	Mal	DeathTrap	4	1978
5793(3355/3355)	32	115	101	19	22.5	NA	NA	NA	NA	4	M	Mal	DeathTrap	3	1978
5794(920M/919M)	31	100	102	20.3	23.7	26.85	24.72	13.9	6.88	4	M	Mal	DeathTrap	9	1979
5795(918M/917M)	31	103	95	19.7	NA	28.07	25.37	13.85	7.07	4	M	Fem	DeathTrap	9	1979
5796(910M/909M)	32.5	110	NA	20.7	23.5	27.82	25.92	14.15	7.27	2	M	Mal	DeathTrap	9	1979
5799(1009M/1008)	35	110	117	19	23.4	26.93	25.12	13.72	7.3	4	M	NA	DeathTrap	5	1979
57MP	17	93	94	14	23	26.03	24.43	12.25	8.19	4	D	Mal	LiveTrap	1	2006
5800(1046/1045)	43	111	106	21	23.8	28.14	25.88	14.47	7.14	3	M	Mal	DeathTrap	5	1979
5801(946M/945M)	20	92	100	19	23.5	25.81	23.29	12.56	6.64	3	M	Mal	DeathTrap	5	1979
5802(940M/939M)	33	102	105	20	24.5	27.87	25.21	14.21	7.31	4	M	Mal	DeathTrap	5	1979
5803(1011M/1010)	38.5	110	117	22.2	23.8	28.1	25.5	14.62	7.16	4	M	Fem	DeathTrap	5	1979
5804(944M/943M)	31	100	117	17	22	27.53	25.38	14.17	7.61	4	M	Fem	DeathTrap	5	1979
5805(990M/989M)	30	103	112	19	24.3	27.52	25.17	14.08	6.76	3	M	Fem	DeathTrap	10	1978
5806(1000M/999M)	26	108	NA	20.3	21.6	27.33	25.16	13.96	7.02	3	M	Mal	DeathTrap	10	1978
5807(1004M/1003M)	33	110	NA	19.5	25	28.98	26.38	14.78	7.42	3	M	Mal	DeathTrap	10	1978
5808(1002M/1001M)	35	111	109	20.9	24	28.05	25.35	14.66	7.61	3	M	Mal	DeathTrap	10	1978
5809(X454/X453)	31.5	95	98	20.6	22.2	26.23	24.86	13.79	6.98	3	M	Fem	DeathTrap	3	1980
580M/580	32	95	92	17.6	23.4	NA	NA	NA	NA	3	M	Mal	DeathTrap	3	1979
5810(X458/X457)	32.5	103	NA	19.1	23.8	27.47	24.82	14.22	7.14	3	M	Fem	DeathTrap	3	1980
5812(X452/X451)	30	98	94	18.3	22.3	NA	NA	NA	6.58	3	M	Fem	DeathTrap	3	1980
582M/581M	32	100	96	17.3	22	NA	NA	NA	NA	3	M	Mal	DeathTrap	3	1979
584M/183M	33	105	106	22.3	NA	NA	NA	NA	NA	3	M	Mal	DeathTrap	3	1979
588M/187M	22	85	95	16.5	22.8	NA	NA	NA	NA	2	M	Fem	DeathTrap	3	1979
59/59	28	99	NA	18.6	20.1	NA	NA	NA	NA	3	M	Fem	DeathTrap	3	1978
5913(870M/869M)	24	89	NA	19	23	NA	NA	NA	NA	4	M	Fem	DeathTrap	11	1978
5915(803/396)	33	113	93	21	22.6	27.95	25.46	13.93	6.94	3	M	Mal	DeathTrap	1	1979
5916(366/363)	38	110	111	21	23	NA	NA	NA	NA	4	M	Mal	DeathTrap	1	1979
5919(370/358)	33	105	105	20.5	22	29.09	NA	13.94	7.5	4	M	Fem	DeathTrap	1	1979
5920(1560/1560)	22	95	86	16.6	19	NA	NA	NA	NA	NA	M	Fem	DeathTrap	5	1978
5922(1505/1505)	25	88	93	NA	20.8	NA	NA	NA	NA	NA	M	Mal	DeathTrap	5	1978
5923(395/384)	25	101	103	18.2	20.5	26.4	24.1	13.62	6.75	3	M	Fem	DeathTrap	1	1979
5924(X402/X401)	37	109	104	19	21.5	NA	NA	NA	7.21	4	M	Fem	DeathTrap	1	1979
5925(X386/X385)	21.5	95	100	19.6	24	27.12	23.96	13.95	6.99	2	M	Mal	DeathTrap	12	1979
5926(X390/X389)	18	85	99	19.8	24	25.2	22.57	13.01	6.57	2	M	Mal	DeathTrap	12	1979
5927(X384/X383)	21	94	98	20.2	23	27.49	25.09	13.35	6.06	3	M	Mal	DeathTrap	12	1979
592M/591M	22	85	101	17.5	24	NA	NA	NA	NA	3	M	Mal	DeathTrap	3	1979
5932(836/391)	35	112	123	19.2	23.6	28.77	26.09	13.8	7.08	4	M	Mal	DeathTrap	1	1979
5933(389/841)	36	106	109	21	23	NA	NA	NA	NA	NA	M	Fem	DeathTrap	1	1979
596M/595M	25	90	84	19	23.6	NA	NA	NA	NA	3	M	Mal	DeathTrap	3	1979
609M/608M	NA	96	108	19	24	NA	NA	NA	NA	2	M	NA	DeathTrap	9	1979
613M/612M	30	103	105	19	24	NA	NA	NA	NA	3	M	Mal	DeathTrap	6	1979
618/Polilla	44	119	112	21.7	22.2	NA	NA	NA	NA	NA	M	Mal	DeathTrap	3	1978
630M/630M	28	95	105	NA	NA	NA	NA	NA	NA	3	M	Mal	DeathTrap	6	1979
631M/631M	14	84	77	16.9	21.8	NA	NA	NA	NA	2	M	Mal	DeathTrap	6	1979
633M/632M	20	95	NA	NA	22.9	NA	NA	NA	NA	2	M	Mal	DeathTrap	6	1979
65/65	29	107	96	19.8	23.5	NA	NA	NA	NA	2	M	Mal	DeathTrap	3	1978
667M/666M	21.5	80	79	20	10.8	NA	NA	NA	NA	3	M	Mal	DeathTrap	3	1978
669M/668M	17.5	84	75	19.9	20.8	NA	NA	NA	NA	2	M	Fem	DeathTrap	3	1978
671M/670M	23	70	NA	18.7	21.9	NA	NA	NA	NA	2	M	Fem	DeathTrap	3	1978
673M/672M	41	104	NA	21.5	24.8	NA	NA	NA	NA	4	M	Mal	DeathTrap	3	1978
675M/674M	28	97	94	18	NA	NA	NA	NA	NA	3	M	Fem	DeathTrap	3	1978
677M/676M	44	105	116	20.6	23.7	NA	NA	NA	NA	5	M	Mal	DeathTrap	3	1978
681M/680M	32	109	NA	20.5	23	NA	NA	NA	NA	4	M	Mal	DeathTrap	3	1978
683M/682M	35.5	105	94	19.5	24.8	NA	NA	NA	NA	4	M	Mal	DeathTrap	3	1978
686M/685M	29.5	100	NA	19.6	24	NA	NA	NA	NA	3	M	Mal	DeathTrap	3	1978
688M/687M	34	98	97	21	22.7	NA	NA	NA	NA	3	M	Fem	DeathTrap	3	1978
696M/695M	27	100	95	19.4	22	NA	NA	NA	NA	3	M	Mal	DeathTrap	3	1978
698M/697M	38	109	101	20	23.8	NA	NA	NA	NA	5	M	Mal	DeathTrap	3	1978
6MP	14	80	82	14	23	23.95	21.8	12.73	6.11	4	D	Fem	LiveTrap	1	2007
700M/699M	27	101	91	18.2	21.6	NA	NA	NA	NA	3	M	Mal	DeathTrap	3	1978
702/702	46	NA	121	19.1	23.2	NA	NA	NA	NA	NA	M	Fem	DeathTrap	3	1979
702M/701M	35	110	110	20.4	24.2	NA	NA	NA	NA	4	M	Mal	DeathTrap	3	1978
711/711	44	NA	100	19	22.5	NA	NA	NA	NA	NA	M	Fem	DeathTrap	3	1979
728/728	38	103	NA	20	24	NA	NA	NA	NA	NA	M	Mal	DeathTrap	3	1979
737M/736M	32	95	101	19.7	22.7	NA	NA	NA	NA	4	M	Fem	DeathTrap	3	1978
745M/744M	28.5	106	92	19.2	23.4	NA	NA	NA	NA	2	M	Mal	DeathTrap	3	1978
7669(896M/895M)	31	105	108	19.8	23.6	27.37	26.21	13.58	7.6	5	D	Fem	DeathTrap	9	1979
7670(900M/899M)	28	92	NA	19.5	24	26.65	24.53	13.22	7.21	3	M	Mal	DeathTrap	9	1979
7671(898M/897M)	24	93	NA	17.8	23.2	26.57	23.77	13.59	7.06	3	M	Fem	DeathTrap	9	1979
824/388	13	76	70	18	20.8	NA	NA	NA	NA	1	M	Fem	DeathTrap	1	1979
831M/830M	NA	100	98	16.6	24.5	NA	NA	NA	NA	2	M	Mal	DeathTrap	7	1979
838/834	19	90	86	18.8	21.3	NA	NA	NA	NA	3	M	Fem	DeathTrap	1	1979
841M/840M	24	90	106	19	24	NA	NA	NA	NA	NA	M	Fem	DeathTrap	10	1979
852/852	25	NA	105	17.5	21.9	NA	NA	NA	NA	NA	M	Fem	DeathTrap	10	1978
855/855	21	81	NA	16.7	20.5	NA	NA	NA	NA	NA	M	Fem	DeathTrap	3	1979
858/858	21	79	NA	16.1	22.6	NA	NA	NA	NA	NA	M	Fem	DeathTrap	3	1979
866/866	43	113	NA	19	23.9	NA	NA	NA	NA	NA	M	Mal	DeathTrap	1	1979
881/881	35	97	100	18	22	NA	NA	NA	NA	NA	M	Fem	DeathTrap	1	1979
885/885	33	92	NA	NA	NA	NA	NA	NA	NA	NA	M	Fem	DeathTrap	3	1979
886/886	32	88	108	17.5	22.6	NA	NA	NA	NA	NA	M	Fem	DeathTrap	10	1978
908M/907M	16.5	78	82	17	22.5	NA	NA	NA	NA	2	M	Mal	DeathTrap	2	1979
916M/915M	35.5	110	111	21.2	24.7	NA	NA	NA	NA	3	M	NA	DeathTrap	9	1979
930M/929M	31.5	101	109	19	23	NA	NA	NA	NA	3	M	Fem	DeathTrap	8	1978
936M/935M	24	90	101	17.8	24	NA	NA	NA	NA	2	M	Fem	DeathTrap	5	1979
M1098/M1097	40	97	110	17.8	23.5	NA	NA	NA	NA	4	M	Mal	DeathTrap	3	1979
M1141/M1140	24	82	94	17	21.9	NA	NA	NA	NA	2	M	Fem	DeathTrap	3	1979
M1145/M1144	30	95	98	16.9	22.8	NA	NA	NA	NA	2	M	Mal	DeathTrap	2	1979
M1147/M1146	31	94	NA	19	23	NA	NA	NA	NA	3	M	Mal	DeathTrap	2	1979
M1153/M1152	14	65	NA	16.4	22.4	NA	NA	NA	NA	1	M	Mal	DeathTrap	2	1979
M1163/M1162	42	96	107	18.7	23.7	NA	NA	NA	NA	4	M	Fem	DeathTrap	3	1979
M1163/M1162(1)	39	100	105	17.3	23	NA	NA	NA	NA	3	M	NA	DeathTrap	3	1979
M1169/M1168	43	101	NA	21	23.9	NA	NA	NA	NA	3	M	Mal	DeathTrap	3	1979
M1173/M1172	42	NA	NA	NA	NA	NA	NA	NA	NA	NA	M	Fem	DeathTrap	3	1979
M1175/M1174	NA	NA	NA	NA	NA	NA	NA	NA	NA	NA	M	Mal	DeathTrap	3	1979
M1180/M1179	40	NA	NA	16	NA	NA	NA	NA	NA	NA	M	Fem	DeathTrap	3	1979
M11867/M1166	37	NA	NA	NA	NA	NA	NA	NA	NA	NA	M	Mal	DeathTrap	3	1979
M879/M878	28.5	105	NA	21	23	NA	NA	NA	NA	3	M	Mal	DeathTrap	10	1979
SACRIII/3	NA	NA	NA	NA	NA	NA	NA	NA	NA	3	M	Mal	DeathTrap	5	1979
SACRIIII/SACRIIII	24	100	97	18	22.2	NA	NA	NA	NA	3	M	Fem	DeathTrap	3	1978
SACRIIV/SACRIIV	24.5	101	NA	19.2	22.4	NA	NA	NA	NA	3	M	Fem	DeathTrap	3	1978
SACRIVI/	NA	87	NA	NA	22	NA	NA	NA	NA	2	M	Fem	DeathTrap	7	1979
SACRIX/SACRIX	NA	91	100	19.5	22	NA	NA	NA	NA	NA	M	Fem	DeathTrap	8	1979
SACRIXI/SACRIXI	NA	96	NA	18.5	22.3	NA	NA	NA	NA	NA	M	Mal	DeathTrap	8	1979
SACRIXII/SACRIXII	NA	98	116	18	24.3	NA	NA	NA	NA	NA	M	Mal	DeathTrap	8	1979
X354/X353	18	94	NA	NA	NA	NA	NA	NA	NA	3	M	Mal	DeathTrap	2	1980
X356/X355	28	99	93	21.2	22.6	NA	NA	NA	NA	3	M	Mal	DeathTrap	2	1980
X362/X361	31	104	NA	20.8	23	NA	NA	NA	NA	4	M	Mal	DeathTrap	1	1979
X370/X369	36	105	NA	20.5	24.5	NA	NA	NA	NA	4	M	Mal	DeathTrap	1	1980
X372/X371	35	105	NA	21	22.6	NA	NA	NA	NA	3	M	Fem	DeathTrap	1	1980
X374/X373	24	96	NA	17.2	24	NA	NA	NA	NA	4	M	Fem	DeathTrap	1	1980
X376/X375	32	106	110	20.8	22.6	NA	NA	NA	NA	4	M	Fem	DeathTrap	1	1980
X392/X391	36	105	116	21	24	NA	NA	NA	NA	3	M	Fem	DeathTrap	1	1980
X394/X393	28	104	103	21.2	24.2	NA	NA	NA	NA	4	M	Fem	DeathTrap	1	1980
X400/X399	28	103	99	20.3	NA	NA	NA	NA	NA	3	M	Mal	DeathTrap	12	1979
X404/X403	28	110	119	20.8	23.6	NA	NA	NA	NA	3	M	Fem	DeathTrap	1	1980
X408/X407	15	85	85	17.2	21.7	NA	NA	NA	NA	2	M	Fem	DeathTrap	1	1980
X410/X409	37.2	110	105	20.9	22	NA	NA	NA	NA	4	M	Mal	DeathTrap	1	1980
X412/X411	35	108	104	21.3	23	NA	NA	NA	NA	4	M	Mal	DeathTrap	1	1980
X416/X415	33	105	107	20.4	23	NA	NA	NA	NA	4	M	Mal	DeathTrap	1	1980
X426/X425	17	90	93	18.9	22.2	NA	NA	NA	NA	3	M	Fem	DeathTrap	1	1980
X436/X435	27	97	NA	18.4	23.2	NA	NA	NA	NA	3	M	Fem	DeathTrap	3	1980
X456/X455	31.5	95	98	20.4	23.4	NA	NA	NA	NA	4	M	Fem	DeathTrap	3	1980
X457/X456	31.5	NA	NA	NA	NA	NA	NA	NA	NA	4	M	Fem	DeathTrap	3	1980
X459/X458	32.5	NA	NA	NA	NA	NA	NA	NA	NA	3	M	Fem	DeathTrap	3	1980
Z100/	22	92	NA	16.8	21.8	NA	NA	NA	NA	4	M	Mal	DeathTrap	8	1979
Z112/Z-111	32	89	97	16.5	22.5	NA	NA	NA	NA	3	M	Fem	DeathTrap	3	1979
Z-114/Z-113	35	91	104	18	23	NA	NA	NA	NA	5	M	Mal	DeathTrap	12	1978
Z-12/Z-11	16.2	81	77	19	22.4	NA	NA	NA	NA	2	M	Mal	DeathTrap	1	1980
Z-18/Z-17	18.5	82	84	20	23.4	NA	NA	NA	NA	2	M	Mal	DeathTrap	1	1980
Z-181/Z-180	38	110	NA	18.8	21.6	NA	NA	NA	NA	4	M	Fem	DeathTrap	4	1980
Z-183/Z-182	28	96	NA	21.4	23	NA	NA	NA	NA	3	M	Mal	DeathTrap	4	1980
Z-27/Z-26	25.2	105	NA	19.4	22	NA	NA	NA	NA	3	M	Mal	DeathTrap	3	1980
Z-29/Z-28	38.3	115	117	22.7	21.7	NA	NA	NA	NA	3	M	Mal	DeathTrap	3	1980
Z-33/Z-32	35	93	106	19	24	NA	NA	NA	NA	4	M	Mal	DeathTrap	1	1979
Z-35/Z-34	43	92	116	17.8	23	NA	NA	NA	NA	3	M	Fem	DeathTrap	3	1979
Z-47/Z-46	39	103	115	18	24	NA	NA	NA	NA	4	M	Mal	DeathTrap	12	1978
Z-49/Z-48	31	101	108	20.6	23	NA	NA	NA	NA	4	M	Mal	DeathTrap	11	1978
Z-51/Z-50	21	75	88	16.7	22.6	NA	NA	NA	NA	2	M	Fem	DeathTrap	12	1978
Z-55/Z-54	22	82	NA	17	21.3	NA	NA	NA	NA	3	M	Fem	DeathTrap	12	1978
Z-57/Z-56	37	100	114	18.6	24.2	NA	NA	NA	NA	3	M	Mal	DeathTrap	11	1978
Z-59/Z-58	14	83	106	17.4	22.4	NA	NA	NA	NA	3	M	Fem	DeathTrap	10	1978
Z-6/Z-5	31.5	101	110	19.8	23	NA	NA	NA	NA	3	M	Mal	DeathTrap	3	1980
Z61/	24	86	NA	17	21.2	NA	NA	NA	NA	5	M	Fem	DeathTrap	8	1979
Z-62/Z-60	43	82	104	17	23.4	NA	NA	NA	NA	3	M	Fem	DeathTrap	1	1979
Z-64/Z-63	NA	85	91	17.8	22.6	NA	NA	NA	NA	2	M	Mal	DeathTrap	3	1979
Z-65/Z-66	21	89	100	17	23	NA	NA	NA	NA	2	M	Fem	DeathTrap	12	1978
Z-85/Z-84	41	100	118	19	23.3	NA	NA	NA	NA	3	M	Mal	DeathTrap	3	1979
Z-91/Z-90	27	103	110	16	23.7	NA	NA	NA	NA	3	M	Mal	DeathTrap	3	1979
Z-93/Z-92	32	NA	103	18.6	23.6	NA	NA	NA	NA	2	M	Mal	DeathTrap	1	1979
