# Supplementary material for: Wood mouse body size measurements data in a Spanish protected area over two periods spanning thirty years
Source: Data Brief. 2019 May 23;25:104024. doi: 10.1016/j.dib.2019.104024 (PMC6586949; doi:10.1016/j.dib.2019.104024)
Supplement: Multimedia component 3 [file mmc3.zip]

Archive with 1 entries (1 files):
- dib_104024_ppendixS2_mmc3.R
