# Supplementary material for: Wood mouse body size measurements data in a Spanish protected area over two periods spanning thirty years
Source: Data Brief. 2019 May 23;25:104024. doi: 10.1016/j.dib.2019.104024 (PMC6586949; doi:10.1016/j.dib.2019.104024)
Supplement: Multimedia component 3 [file mmc3.zip › dib_104024_ppendixS2_mmc3.R]

# Before running the code you may open the "SantoroetalApodemus.txt" file to see (in the first row) the detailed explanation of the variables' names. 

setwd("The directory where you have stored the AppendixS1.txt file")
data<- read.table("AppendixS1.txt",header=T,sep="\t")
fem<- data[data$Sex=="Fem",]# subset of females
mal<- data[data$Sex=="Mal",]# subset of males

##############################################################
#                                                            #
#       THIS IS THE CODE TO REPRODUCE FIG. 2                 #
#                                                            #
##############################################################

tiff("Fig1.tiff", width = 5.5*1.5, height = 3*1.5, units = 'in', res = 600,compression="lzw")
par(mfrow=c(3,3),mar=c(2, 1, 1, 1)+0.1,oma=c(0,0,0,0),xpd=FALSE)
plot(jitter(fem$Year),fem$Weight,ylab="",xlab="",pch=19,cex=0.4)
title(expression("Weigth"[  italic("(g)")]),line=-1.5)
abline(lm(fem$Weight~fem$Year),lty=ifelse(summary(lm(fem$Weight~fem$Year))$coefficients[8]<0.05,3,1),lwd=1.5,col="red")
plot(jitter(fem$Year),fem$HBL,ylab="",xlab="Year",pch=19,cex=0.4)
title(expression("HBL"[  italic("(mm)")]),line=-1.5)
abline(lm(fem$HBL~fem$Year),lty=ifelse(summary(lm(fem$HBL~fem$Year))$coefficients[8]<0.05,3,1),lwd=1.5,col="red")
plot(jitter(fem$Year),fem$CTL,ylab="",xlab="Year",pch=19,cex=0.4)
title(expression("CTL"[  italic("(mm)")]),line=-1.5)
abline(lm(fem$CTL~fem$Year),lty=ifelse(summary(lm(fem$CTL~fem$Year))$coefficients[8]<0.05,3,1),lwd=1.5,col="red")
plot(jitter(fem$Year),fem$CBL,ylab="",xlab="Year",pch=19,cex=0.4)
title(expression("CBL"[  italic("(mm)")]),line=-1.5)
abline(lm(fem$CBL~fem$Year),lty=ifelse(summary(lm(fem$CBL~fem$Year))$coefficients[8]<0.05,3,1),lwd=1.5,col="red")
plot(jitter(fem$Year),fem$ZW,ylab="",xlab="Year",pch=19,cex=0.4)
title(expression("ZW"[  italic("(mm)")]),line=-1.5)
abline(lm(fem$ZW~fem$Year),lty=ifelse(summary(lm(fem$ZW~fem$Year))$coefficients[8]<0.05,3,1),lwd=1.5,col="red")
plot(jitter(fem$Year),fem$DL,ylab="",xlab="Year",pch=19,cex=0.4)
title(expression("DL"[  italic("(mm)")]),line=-1.5)
abline(lm(fem$DL~fem$Year),lty=ifelse(summary(lm(fem$DL~fem$Year))$coefficients[8]<0.05,3,1),lwd=1.5,col="red")
plot(jitter(fem$Year),fem$EL,ylab="",xlab="Year",pch=19,cex=0.4)
title(expression("EL"[  italic("(mm)")]),line=-1.5)
abline(lm(fem$EL~fem$Year),lty=ifelse(summary(lm(fem$EL~fem$Year))$coefficients[8]<0.05,3,1),lwd=1.5,col="red")
plot(jitter(fem$Year),fem$FL,ylab="",xlab="Year",pch=19,cex=0.4)
title(expression("FL"[  italic("(mm)")]),line=-1.5)
abline(lm(fem$FL~fem$Year),lty=ifelse(summary(lm(fem$FL~fem$Year))$coefficients[8]<0.05,3,1),lwd=1.5,col="red")
plot(jitter(fem$Year),fem$TL,ylab="",xlab="Year",pch=19,cex=0.4)
title(expression("TL"[  italic("(mm)")]),line=-1.5)
abline(lm(fem$TL~fem$Year),lty=ifelse(summary(lm(fem$TL~fem$Year))$coefficients[8]<0.05,3,1),lwd=1.5,col="red")
dev.off()


##############################################################
#                                                            #
#       THIS IS THE CODE TO REPRODUCE FIG. 2                 #
#                                                            #
##############################################################

tiff("Fig2.tiff", width = 5.5*1.5, height = 3*1.5, units = 'in', res = 600,compression="lzw")
par(mfrow=c(3,3),mar=c(2, 1, 1, 1)+0.1,oma=c(0,0,0,0),xpd=FALSE)
plot(jitter(mal$Year),mal$Weight,ylab="",xlab="",pch=19,cex=0.4)
title(expression("Weigth"[  italic("(g)")]),line=-1.5)
abline(lm(mal$Weight~mal$Year),lty=ifelse(summary(lm(mal$Weight~mal$Year))$coefficients[8]<0.05,3,1),lwd=1.5,col="red")
plot(jitter(mal$Year),mal$HBL,ylab="",xlab="Year",pch=19,cex=0.4)
title(expression("HBL"[  italic("(mm)")]),line=-1.5)
abline(lm(mal$HBL~mal$Year),lty=ifelse(summary(lm(mal$HBL~mal$Year))$coefficients[8]<0.05,3,1),lwd=1.5,col="red")
plot(jitter(mal$Year),mal$CTL,ylab="",xlab="Year",pch=19,cex=0.4)
title(expression("CTL"[  italic("(mm)")]),line=-1.5)
abline(lm(mal$CTL~mal$Year),lty=ifelse(summary(lm(mal$CTL~mal$Year))$coefficients[8]<0.05,3,1),lwd=1.5,col="red")
plot(jitter(mal$Year),mal$CBL,ylab="",xlab="Year",pch=19,cex=0.4)
title(expression("CBL"[  italic("(mm)")]),line=-1.5)
abline(lm(mal$CBL~mal$Year),lty=ifelse(summary(lm(mal$CBL~mal$Year))$coefficients[8]<0.05,3,1),lwd=1.5,col="red")
plot(jitter(mal$Year),mal$ZW,ylab="",xlab="Year",pch=19,cex=0.4)
title(expression("ZW"[  italic("(mm)")]),line=-1.5)
abline(lm(mal$ZW~mal$Year),lty=ifelse(summary(lm(mal$ZW~mal$Year))$coefficients[8]<0.05,3,1),lwd=1.5,col="red")
plot(jitter(mal$Year),mal$DL,ylab="",xlab="Year",pch=19,cex=0.4)
title(expression("DL"[  italic("(mm)")]),line=-1.5)
abline(lm(mal$DL~mal$Year),lty=ifelse(summary(lm(mal$DL~mal$Year))$coefficients[8]<0.05,3,1),lwd=1.5,col="red")
plot(jitter(mal$Year),mal$EL,ylab="",xlab="Year",pch=19,cex=0.4)
title(expression("EL"[  italic("(mm)")]),line=-1.5)
abline(lm(mal$EL~mal$Year),lty=ifelse(summary(lm(mal$EL~mal$Year))$coefficients[8]<0.05,3,1),lwd=1.5,col="red")
plot(jitter(mal$Year),mal$FL,ylab="",xlab="Year",pch=19,cex=0.4)
title(expression("FL"[  italic("(mm)")]),line=-1.5)
abline(lm(mal$FL~mal$Year),lty=ifelse(summary(lm(mal$FL~mal$Year))$coefficients[8]<0.05,3,1),lwd=1.5,col="red")
plot(jitter(mal$Year),mal$TL,ylab="",xlab="Year",pch=19,cex=0.4)
title(expression("TL"[  italic("(mm)")]),line=-1.5)
abline(lm(mal$TL~mal$Year),lty=ifelse(summary(lm(mal$TL~mal$Year))$coefficients[8]<0.05,3,1),lwd=1.5,col="red")
dev.off()
